# Supplementary material for: An integrated meta-analysis approach to identifying medications with potential to alter breast cancer risk through connectivity mapping
Source: BMC Bioinformatics. 2017 Dec 21;18:581. doi: 10.1186/s12859-017-1989-x (PMC5740937; doi:10.1186/s12859-017-1989-x)
Supplement: Supplementary file 1 — Breast cancer datasets. Summary Tables of GEO datasets retrived and selected for inclusion into the current study. (XLS 2931 kb) [file 12859_2017_1989_MOESM1_ESM.xls]

## Sheet: Platform-GPL96
Summary Tables of GEO datasets retrived and selected for inclusion into the current study.
Selection Criteria
Datasets
	Serach Term	Breast Cancer
	Array Platform	GPL96/GPL570
	Population	All
	Cell type	Primary
	Sample size	>20
Tumor
	Stage	Pretreatment tumor samples
	Subtypes	All
	Metastatic	No
Normal
	Traces of breast cancer	No
Adjacent
	Traces of breast cancer	Yes
GPL96
Selected (33)
Accession No	Tumor Samples	Normal	Adjacent	Total	Description	Batch
GSE1456	159			318 (159*2)	ArrayA - No subtype	1
GSE1561	49			49	patients with large operable, locally advanced or inflammatory breast cancer	2
GSE2034	286			286	106 developed a distant metastasis.	3
GSE2603	99			121	22 cell lines, 17 -- (Included in Tumor)	4
GSE2990	189			189		5
GSE3494	251			502 (251*2)	Array A,B	6
GSE4611	216			218	invasive mammary carcinoma	7
GSE4922	249			578 (289*2)	Array A -Primary invasive breast cancer from 249 samples 89 samples with e.dfs 1 but no clear evidence of metastatic	8
GSE5327	58			58	ER negative breast tumor	9
GSE7390	198			198		10
GSE9574	0	15	14	29		11
GSE11121	200			200		12
GSE15852	43		43	86		13
GSE20181	58			176	118 Post treatment samples	14
GSE20194	278			278	Stage I-III breast cancers	15
GSE20437	0	18	24	42		16
GSE21947	0		18	30	12 duplicates from GSE20437	17
GSE22093	103					18
GSE22597	82					19
GSE23988	61				Samples from USA	20
GSE24185	103			103		21
GSE25055	310			310	Her2 Neg	22
GSE25065	198			198	HER2-negative (invasive) breast cancer	23
GSE29561	22				Pre-treatment breast cancer cells	24
GSE31519	67			67	Triple negative breast cancer	25
GSE32072	25			50	25 post-treatment surgical specimens	26
GSE36772(NUH)	100					27
GSE36773(IJB + OXF)	49			256		28
GSE37946	50			50	Her2 Pos	29
GSE42822	91			91	stage II-III breast cancer	30				Tumor	7318
GSE45255	139			139	invasive ductal carcinoma, 3 NA	31				Normal	212
GSE46184	74			74	Different subtypes	32				Adj	309
GSE5364	183		13	341	Tumor samples from different organs – exp data downloaded	33				Total	7839
	3990	33	112					4135
Not Selected (17)	No of Samples	Reason for not being selected
GSE33116	203 (23 Metastatic Breast Cancer)	23 Metastatic breast cancer samples, 180 liver biopsies
GSE20271	178		Pre-treatment FNA from primary tumors or axillary lymph node metastases(Infiltrating Ductal Carcinoma)
GSE2294	96	Error while extracting	Prime invasive breast tumor sample
GSE5847	95		tumor epithelium and stroma
GSE25011	86 (Including different time points)		11 samples with different time points
GSE32518	74 (37 * 2)	Low number of samples	34 samples with paired matched FNA and CBX
GSE17700	64	Low number of samples	16 samples tested at 2 different labs using 2 different arrays
GSE46928	52		Tumor samples with brain and other organ metastasis
GSE55374	36	Low number of samples	14 post-menopausal women with ER+ histologically confirmed ILC
GSE11965	32	Low number of samples	16 samples tested on 2 arrays
GSE48984	26	Low number of samples	Mixture of cells and cell-lines
GSE3893	24	No supplemental files found	24 Mamma carcinoma DCIS and IDC
GSE2429	8	Low number of samples
GSE6532	741		Part(189) extracted in GSE2990 start from GSM150794	Error while extracting
GSE5462	116		Subgroup of GSE20181 already extracted
GSE6883	12	Extracted in 2 files/half missing some probes
GSE36774(AUK)	107	Ngenes 54675

## Sheet: Platform-GPL570
Selected(35)
	Accession No	Tumor Samples	Normal	Adjacent	Total	Description	Batch
GPL570	GSE3744	47	0		47		34
	GSE5460	129	0		129		35
	GSE5764	10		20	30	postmenopausal patients with IDC and ILC	36
	GSE7904	43	7		62	12 normal organelle, Tumor(BASAL, BRCA1 and non-BLC)	37
	GSE10281	18	0		36	18 post treatment samples	38
	GSE10780	42	0	143	185	42 IDC Tumor	39
	GSE10810	31	27		58		40
	GSE11001	30	0		30		41
	GSE12276	204	0		204		42
	GSE12763	30	0		30	Luminal	43
	GSE19615	115	0		115	Some are metastatic (developed later)	44
	GSE19697	24	0		24	stage II or III breast cancer	45
	GSE20685	327	0		327	primary breast cancer tissue, type IV	46
	GSE20711	88	2	0	90		47
	GSE21422	14	5		19	9 DCIS and 5 IDC	48
	GSE21653	266	0		266		49
	GSE22035	43	0	0	43	ERα-positive breast tumors	50
	GSE22513	14	0		28	2 replicates for each sample	51
	GSE22544	16	4	0		IDC	52
	GSE23593	18	0		50	With replicates	53
	GSE23720	197	0		370	197 invasive adenocarcinomas 49 IBC and 124 non-IBC (nIBC), rest error while extracting	54
	GSE26457	0	113		113	parous and nulliparous	55
	GSE26639	226				REMAGUS02 trial - Breast tumors biopsies	56
	GSE28821	89				invasive mammary carcinoma	57
	GSE29431	54	0	12	66		58
	GSE31448	353	4		357	All types – Tumor, IDC, Luminal, Basal	59
	GSE33658	11	0		22	2 replicates for each sample	60
	GSE42568	104	17		121	Not enough info about normal samples	61
	GSE43358	57	0		57	Different subtypes	62
	GSE43365	111				Invasive breast carcinoma	63
	GSE47389	47	0		47		64
	GSE48390	81	0		81		65
	GSE50567	35	0	6	41	BRACA mutation +, -, sporadic	66
	GSE52322	37	0		37	stage IIB /III breast cancer	67
	GSE54002	417	0	16	433	Mammary Gland Cell from Tumor	68				GPL96
	Total	3328	179	197							3704	4135	7839
Not-Selected(19)
	Accession No	No of Samples
	GSE6532	741	GPL96
	GSE31192		Epithelium and stroma
	GSE29044	73+36(adj)	Error while extracting
	GSE36771	107	GPL96
	GSE21217	33	Error in reading
	GSE7515	26	Mammospheres
	GSE26910	24	low no of samples
	GSE10270	24	Co cultured under different conditions
	GSE3893		GPL96
	GSE11078	23	Met – Lung and Non lung tissue from breast cancer patients
	GSE8977	22	Stroma
	GSE6885	21	mammary epithelial cells
	GSE7307	677	Collection of human tissues from different organs
	GSE36774		GPL96
	GSE17700		GPL96
	GSE19383		Cell lines
	GSE20713		Super series
	GSE48391		Super series
	GSE12790		Super series
