# Supplementary material for: An integrated meta-analysis approach to identifying medications with potential to alter breast cancer risk through connectivity mapping
Source: BMC Bioinformatics. 2017 Dec 21;18:581. doi: 10.1186/s12859-017-1989-x (PMC5740937; doi:10.1186/s12859-017-1989-x)
Supplement: Supplementary file 3 — Power and sample size table. Results of power and sample size calculations as obtained using the procedure described in Additional file 2. (XLSX 14 kb) [file 12859_2017_1989_MOESM3_ESM.xlsx]

## Sheet: Ztest-pi0.95-d2.3-power
##
##	n1	The number of samples in group 1 ( eg, the normal control group)
##	n2	The number of samples in group 2 ( eg, the breast cancer group)
##	sigma1	The standard deviation for group 1
##	sigma2	The standard deviation for group 2
##	diff	The magnitude of gene expression difference between the two groups
##	alpha	The threshold p-value to declare statistical significance; also commonly called the significance level
##	power	The statistical power achievable
##	pi0	The proportion of null genes ( ie, genes that are truly non-differentially expressed between the two groups)
##	FDR	The False Discovery Rate achievable
n1	n2	sigma1	sigma2	diff	alpha	power	pi0	fdr
n1	n2	sigma1	sigma2	diff	alpha	power	pi0	FDR
5	5	0.87	0.87	2	1e-05	0.216998	0.95	0.000874818
5	5	0.87	0.87	2	4e-05	0.318222	0.95	0.00238258
5	5	0.87	0.87	2	4.5e-05	0.328022	0.95	0.00259976
5	5	0.87	0.87	2	5e-05	0.336941	0.95	0.00281155
5	5	0.87	0.87	2	0.0005	0.561213	0.95	0.0166458
5	5	0.87	0.87	2	0.005	0.796099	0.95	0.10661
5	5	0.87	0.87	2	0.01	0.855194	0.95	0.181784
5	5	0.87	0.87	2	0.05	0.953017	0.95	0.499207
10	10	0.87	0.87	2	1e-05	0.765225	0.95	0.000248231
10	10	0.87	0.87	2	4e-05	0.849176	0.95	0.000894185
10	10	0.87	0.87	2	4.5e-05	0.855474	0.95	0.000998448
10	10	0.87	0.87	2	5e-05	0.860986	0.95	0.00110217
10	10	0.87	0.87	2	0.0005	0.951506	0.95	0.00988548
10	10	0.87	0.87	2	0.005	0.990185	0.95	0.0875427
10	10	0.87	0.87	2	0.01	0.994835	0.95	0.16036
10	10	0.87	0.87	2	0.05	0.999265	0.95	0.487363
20	20	0.87	0.87	2	1e-05	0.997831	0.95	0.000190377
20	20	0.87	0.87	2	4e-05	0.999217	0.95	0.000760018
20	20	0.87	0.87	2	4.5e-05	0.999287	0.95	0.000854878
20	20	0.87	0.87	2	5e-05	0.999345	0.95	0.000949719
20	20	0.87	0.87	2	0.0005	0.999924	0.95	0.0094113
20	20	0.87	0.87	2	0.005	0.999996	0.95	0.0867583
20	20	0.87	0.87	2	0.01	0.999999	0.95	0.159664
20	20	0.87	0.87	2	0.05	1	0.95	0.48718
40	40	0.87	0.87	2	1e-05	1	0.95	0.000189964
40	40	0.87	0.87	2	4e-05	1	0.95	0.000759423
40	40	0.87	0.87	2	4.5e-05	1	0.95	0.00085427
40	40	0.87	0.87	2	5e-05	1	0.95	0.000949098
40	40	0.87	0.87	2	0.0005	1	0.95	0.0094106
40	40	0.87	0.87	2	0.005	1	0.95	0.086758
40	40	0.87	0.87	2	0.01	1	0.95	0.159664
40	40	0.87	0.87	2	0.05	1	0.95	0.487179
80	80	0.87	0.87	2	1e-05	1	0.95	0.000189964
80	80	0.87	0.87	2	4e-05	1	0.95	0.000759423
80	80	0.87	0.87	2	4.5e-05	1	0.95	0.00085427
80	80	0.87	0.87	2	5e-05	1	0.95	0.000949098
80	80	0.87	0.87	2	0.0005	1	0.95	0.0094106
80	80	0.87	0.87	2	0.005	1	0.95	0.086758
80	80	0.87	0.87	2	0.01	1	0.95	0.159664
80	80	0.87	0.87	2	0.05	1	0.95	0.487179
100	100	0.87	0.87	2	1e-05	1	0.95	0.000189964
100	100	0.87	0.87	2	4e-05	1	0.95	0.000759423
100	100	0.87	0.87	2	4.5e-05	1	0.95	0.00085427
100	100	0.87	0.87	2	5e-05	1	0.95	0.000949098
100	100	0.87	0.87	2	0.0005	1	0.95	0.0094106
100	100	0.87	0.87	2	0.005	1	0.95	0.086758
100	100	0.87	0.87	2	0.01	1	0.95	0.159664
100	100	0.87	0.87	2	0.05	1	0.95	0.487179
110	110	0.87	0.87	2	1e-05	1	0.95	0.000189964
110	110	0.87	0.87	2	4e-05	1	0.95	0.000759423
110	110	0.87	0.87	2	4.5e-05	1	0.95	0.00085427
110	110	0.87	0.87	2	5e-05	1	0.95	0.000949098
110	110	0.87	0.87	2	0.0005	1	0.95	0.0094106
110	110	0.87	0.87	2	0.005	1	0.95	0.086758
110	110	0.87	0.87	2	0.01	1	0.95	0.159664
110	110	0.87	0.87	2	0.05	1	0.95	0.487179
120	120	0.87	0.87	2	1e-05	1	0.95	0.000189964
120	120	0.87	0.87	2	4e-05	1	0.95	0.000759423
120	120	0.87	0.87	2	4.5e-05	1	0.95	0.00085427
120	120	0.87	0.87	2	5e-05	1	0.95	0.000949098
120	120	0.87	0.87	2	0.0005	1	0.95	0.0094106
120	120	0.87	0.87	2	0.005	1	0.95	0.086758
120	120	0.87	0.87	2	0.01	1	0.95	0.159664
120	120	0.87	0.87	2	0.05	1	0.95	0.487179
