# Supplementary material for: An integrated meta-analysis approach to identifying medications with potential to alter breast cancer risk through connectivity mapping
Source: BMC Bioinformatics. 2017 Dec 21;18:581. doi: 10.1186/s12859-017-1989-x (PMC5740937; doi:10.1186/s12859-017-1989-x)
Supplement: Supplementary file 4 — Tumor vs Normal differentially expressed genes. The full list of 415 significant genes selected from Tumor-vs-Normal differential expression analysis. (TAB 36 kb) [file 12859_2017_1989_MOESM4_ESM.tab]

Probeid	sumFC	abs_FC	rank_FC	p_mean	rank_P	rank_FC_P
204042_at	-2.04574561402576	2.04574561402576	24	2.091572686e-23	53	77
202973_x_at	-2.10376059113638	2.10376059113638	59	1.35605463e-24	24	83
203554_x_at	2.06046713613934	2.06046713613934	33	7.14045936e-23	66	99
213348_at	-2.23529279035232	2.23529279035232	108	2.43028922e-25	8	116
204026_s_at	2.11024039719992	2.11024039719992	62	5.86727644e-23	63	125
209408_at	2.03294908146212	2.03294908146212	16	1.2664766938e-21	110	126
210715_s_at	2.08536906568948	2.08536906568948	49	3.104217482e-22	87	136
89977_at	-2.10774200519738	2.10774200519738	61	1.4024448294e-22	76	137
218834_s_at	2.0342509137305	2.0342509137305	18	9.05943267596e-21	133	151
221748_s_at	-2.23218243514512	2.23218243514512	105	2.017656824e-23	52	157
218656_s_at	-2.05101105152682	2.05101105152682	29	9.778868268e-21	135	164
203337_x_at	-2.01068567124892	2.01068567124892	4	8.642526166e-20	165	169
203755_at	2.24568832754242	2.24568832754242	115	5.26131938e-23	60	175
213486_at	-2.3936958837808	2.3936958837808	170	3.01211354e-25	10	180
202954_at	2.33685754856988	2.33685754856988	152	2.327583126e-24	31	183
208190_s_at	2.03093697435338	2.03093697435338	15	1.07100600256e-19	168	183
219563_at	-2.24827025661328	2.24827025661328	116	1.1744523416e-22	72	188
213577_at	2.12621429189928	2.12621429189928	71	3.425339834e-21	121	192
213895_at	-2.02596995824592	2.02596995824592	12	2.3898285652e-19	180	192
217755_at	2.31646270673	2.31646270673	145	1.59890508e-23	50	195
212701_at	-2.27505822127436	2.27505822127436	125	9.3779498e-23	71	196
219093_at	-2.34061098682428	2.34061098682428	153	8.3068854e-24	43	196
221747_at	-2.42731719535556	2.42731719535556	186	3.4817796e-25	11	197
65517_at	2.0126593680071	2.0126593680071	6	3.246243632216e-19	191	197
203358_s_at	2.22290938679726	2.22290938679726	102	5.77584938e-22	97	199
201531_at	-2.00864007526946	2.00864007526946	3	7.7980492284e-19	203	206
204444_at	2.08735637291266	2.08735637291266	51	5.069518564e-20	158	209
201012_at	-2.1872602598642	2.1872602598642	91	3.1986702292e-21	119	210
206102_at	2.04998255581788	2.04998255581788	28	2.58755086816e-19	183	211
205208_at	-2.15196074099864	2.15196074099864	78	9.3848353782e-21	134	212
206364_at	2.03400693407096	2.03400693407096	17	5.0645461474e-19	198	215
203228_at	2.47316101774852	2.47316101774852	202	5.87383984e-25	14	216
206101_at	-2.37470710128498	2.37470710128498	164	2.49985468e-23	54	218
204817_at	2.09225751801864	2.09225751801864	53	1.4802181903e-19	172	225
204092_s_at	2.27755620202864	2.27755620202864	129	6.25636794e-22	99	228
201839_s_at	2.3182801261155	2.3182801261155	146	3.0609623626e-22	86	232
206481_s_at	-2.09694310420312	2.09694310420312	56	1.822484578e-19	176	232
218711_s_at	-2.52912612922318	2.52912612922318	220	5.301362e-25	13	233
202338_at	2.44144608148098	2.44144608148098	190	1.094007504e-23	44	234
210559_s_at	2.23249814613848	2.23249814613848	106	7.43883883e-21	130	236
203414_at	-2.1695895020354	2.1695895020354	86	4.2438168774e-20	154	240
218009_s_at	2.27659778618672	2.27659778618672	127	1.9367134222e-21	114	241
204011_at	-2.34371899080494	2.34371899080494	157	3.0432368906e-22	85	242
205034_at	2.43974665919824	2.43974665919824	189	2.74186021e-23	55	244
220327_at	-2.18096286603072	2.18096286603072	90	4.977930246e-20	156	246
206701_x_at	-2.0813001805579	2.0813001805579	45	1.16974990781e-18	206	251
209891_at	2.07932928081044	2.07932928081044	42	1.300679982772e-18	209	251
204170_s_at	2.34341464207846	2.34341464207846	156	5.35468672e-22	96	252
203851_at	-2.54349524489098	2.54349524489098	225	1.83946784e-24	30	255
204146_at	2.0791745134213	2.0791745134213	41	1.65785410656e-18	214	255
204159_at	-2.06340409265592	2.06340409265592	35	3.45431657994e-18	221	256
212023_s_at	2.33351182934928	2.33351182934928	151	9.295211446e-22	106	257
219121_s_at	2.5885008259952	2.5885008259952	241	6.33557284e-25	16	257
209576_at	-2.23324160058608	2.23324160058608	107	3.40101569436e-20	152	259
217504_at	-2.55696095170438	2.55696095170438	234	1.3574386e-24	25	259
214582_at	-2.236571221666	2.236571221666	109	3.205468794e-20	151	260
218585_s_at	2.47628050293986	2.47628050293986	203	3.55977206e-23	57	260
218039_at	2.5588418049935	2.5588418049935	235	1.468711e-24	26	261
207828_s_at	2.61466149495656	2.61466149495656	247	6.4267222e-25	17	264
210963_s_at	-2.31145991098198	2.31145991098198	141	4.187739146e-21	124	265
219935_at	-2.60757538739488	2.60757538739488	246	9.3852942e-25	21	267
210839_s_at	-2.08753045403544	2.08753045403544	52	1.9707947342e-18	217	269
210869_s_at	-2.08089935162888	2.08089935162888	44	4.76741453858e-18	225	269
209185_s_at	-2.11330353223448	2.11330353223448	65	9.86461318e-19	205	270
201689_s_at	2.13843193837346	2.13843193837346	75	4.7368437064034e-19	196	271
202746_at	-2.2381331551085	2.2381331551085	112	5.827150298e-20	159	271
205083_at	-2.048936822701	2.048936822701	27	2.8245752532e-17	246	273
201041_s_at	-2.08555910535118	2.08555910535118	50	7.21452776e-18	227	277
203088_at	-2.16844262711714	2.16844262711714	85	4.4304017842e-19	194	279
218355_at	2.6519644397212	2.6519644397212	253	1.5201612e-24	27	280
204955_at	-2.36154789706646	2.36154789706646	162	3.3944763548e-21	120	282
208079_s_at	2.45741815474956	2.45741815474956	194	3.35004143e-22	89	283
210052_s_at	2.63278825116628	2.63278825116628	250	3.291341218e-24	34	284
213924_at	-2.313465750724	2.313465750724	142	1.82953279e-20	144	286
203323_at	-2.76576421931782	2.76576421931782	284	3.287056e-26	3	287
202672_s_at	-2.01943954155906	2.01943954155906	9	7.04511883562e-16	280	289
219689_at	-2.56493519422494	2.56493519422494	237	5.36782629e-23	61	298
202503_s_at	2.9004163950557	2.9004163950557	295	1.3568692e-25	6	301
222043_at	-2.1207728946496	2.1207728946496	69	1.213025827e-17	236	305
212097_at	-2.58919160352154	2.58919160352154	242	6.45994484e-23	64	306
218261_at	2.11158508029474	2.11158508029474	64	2.2363581237578e-17	242	306
209687_at	-2.36006550050704	2.36006550050704	161	2.440039842e-20	148	309
219890_at	2.05845354960522	2.05845354960522	31	6.3187625456e-16	278	309
203065_s_at	-2.7915033593169	2.7915033593169	287	1.347801554e-24	23	310
204603_at	2.10676123296298	2.10676123296298	60	3.3459510279e-17	250	310
213800_at	-2.00299912535724	2.00299912535724	1	4.94968035852e-14	313	314
218186_at	2.50243828498562	2.50243828498562	213	6.37073475e-22	101	314
201842_s_at	-2.07940955426706	2.07940955426706	43	5.384716487e-16	273	316
205384_at	-2.57160950659684	2.57160950659684	238	2.568883294e-22	83	321
209773_s_at	2.8434332609966	2.8434332609966	289	2.50087662e-24	33	322
216840_s_at	-2.0487732780147	2.0487732780147	26	5.7363680772e-15	297	323
202912_at	-2.05945594347194	2.05945594347194	32	4.3469033438902e-15	293	325
204482_at	-2.01159156914166	2.01159156914166	5	1.0311524976898e-13	320	325
49452_at	-2.99438334406268	2.99438334406268	306	7.5715738e-25	19	325
205619_s_at	-2.07266738294128	2.07266738294128	37	2.430274296038e-15	290	327
215039_at	-2.47823164169372	2.47823164169372	205	3.672210996e-21	122	327
218736_s_at	-2.7616802469517	2.7616802469517	282	1.23943099e-23	46	328
209789_at	-2.3085520757294	2.3085520757294	140	2.92895824923e-19	189	329
204421_s_at	-2.03596656778122	2.03596656778122	20	3.450823915e-14	310	330
219552_at	-2.02832219970502	2.02832219970502	13	7.80576579494e-14	317	330
206209_s_at	-3.16617094659288	3.16617094659288	331	1.4992642e-26	2	333
202525_at	2.28791945802522	2.28791945802522	131	9.02761313512e-19	204	335
206796_at	2.52611928206562	2.52611928206562	219	2.107095786e-21	116	335
210517_s_at	-2.54896292579988	2.54896292579988	226	1.2143258598e-21	109	335
213844_at	-2.27418662746012	2.27418662746012	123	1.5052956846e-18	212	335
43427_at	-2.94262033732792	2.94262033732792	300	3.4956862e-24	36	336
209642_at	2.90910301513244	2.90910301513244	297	6.91808418e-24	41	338
204822_at	2.4415144070603	2.4415144070603	191	2.5079304084e-20	149	340
203764_at	2.73498799870054	2.73498799870054	271	8.639409898e-23	70	341
220318_at	2.0480728549046	2.0480728549046	25	5.610674387644e-14	316	341
204825_at	2.68979411858766	2.68979411858766	262	2.072985582e-22	80	342
215119_at	-2.190951628542	2.190951628542	92	3.58198092763e-17	251	343
219064_at	-3.21120262564916	3.21120262564916	337	1.97607696e-25	7	344
219148_at	2.48348190706628	2.48348190706628	207	1.0367998734e-20	139	346
209220_at	-2.64066262712276	2.64066262712276	252	5.028694774e-22	95	347
202705_at	2.7552742941682	2.7552742941682	281	7.1652799e-23	67	348
213008_at	2.2296908670826	2.2296908670826	104	2.47956336744e-17	244	348
203324_s_at	-2.71072090769496	2.71072090769496	269	2.375448354e-22	82	351
207537_at	-2.19805138546998	2.19805138546998	94	6.95114379188e-17	257	351
220266_s_at	-2.08350249861098	2.08350249861098	46	1.31636280554e-14	305	351
201287_s_at	2.41383216774414	2.41383216774414	178	1.64908197066e-19	175	353
202747_s_at	-2.20311017764022	2.20311017764022	97	7.632946038e-17	259	356
203881_s_at	-2.55636238705444	2.55636238705444	233	3.68753876e-21	123	356
221841_s_at	-2.51245653977312	2.51245653977312	216	1.3098940114e-20	142	358
206159_at	-2.40063641929916	2.40063641929916	172	2.8210418058e-19	187	359
206163_at	-2.29476414630424	2.29476414630424	136	4.497367158e-18	224	360
204962_s_at	2.73923351371212	2.73923351371212	273	3.104298638e-22	88	361
32625_at	-2.54321839774366	2.54321839774366	224	1.08271066984e-20	140	364
201131_s_at	2.07715492553632	2.07715492553632	39	2.152356071893e-13	327	366
218755_at	3.30058395306138	3.30058395306138	351	5.9049278e-25	15	366
221436_s_at	2.31359740104054	2.31359740104054	143	3.8732896378e-18	223	366
201540_at	-3.09352161108502	3.09352161108502	317	1.737905838e-23	51	368
205943_at	2.2923965948715	2.2923965948715	133	1.169380827782e-17	235	368
219902_at	-2.45863888518692	2.45863888518692	195	1.6457224502e-19	174	369
207165_at	3.10657492440882	3.10657492440882	321	1.340211776e-23	49	370
209008_x_at	2.41976456606086	2.41976456606086	181	3.18843640806e-19	190	371
215918_s_at	-2.9553420816821	2.9553420816821	303	8.02483182e-23	68	371
204154_at	-3.1512264490349	3.1512264490349	330	7.24888516e-24	42	372
204894_s_at	-3.22100819816918	3.22100819816918	340	2.42861308e-24	32	372
204273_at	-2.1808981019918	2.1808981019918	89	1.0690670954328e-15	284	373
213441_x_at	2.05707702943422	2.05707702943422	30	3.297219080118e-12	345	375
218542_at	3.1429319569555	3.1429319569555	327	1.2982833656e-23	48	375
209392_at	-2.3044615739295	2.3044615739295	138	1.5728610281e-17	238	376
209894_at	-2.38604218163246	2.38604218163246	167	1.374746836e-18	210	377
219825_at	-2.0250048048698	2.0250048048698	11	2.03264223642e-10	366	377
213661_at	-2.83231447158952	2.83231447158952	288	3.78863572e-22	90	378
218726_at	2.6958644868913	2.6958644868913	264	2.501820784e-21	117	381
203213_at	2.71472606873642	2.71472606873642	270	1.64662658e-21	112	382
201983_s_at	-2.0309181132613	2.0309181132613	14	5.6710932396e-10	369	383
203878_s_at	3.21513781638516	3.21513781638516	338	1.097632238e-23	45	383
212022_s_at	2.42352462720092	2.42352462720092	184	5.8856229016e-19	199	383
219398_at	-3.58679889279932	3.58679889279932	379	6.4057638e-26	4	383
204754_at	-2.67032279236678	2.67032279236678	257	4.534410135e-21	127	384
207240_s_at	-2.00595946753946	2.00595946753946	2	4.0861073108e-09	382	384
221928_at	-2.84831812951378	2.84831812951378	291	4.5359009e-22	93	384
202350_s_at	-2.50918816405034	2.50918816405034	215	1.4127600806e-19	171	386
203680_at	-2.2372792429988	2.2372792429988	111	5.7388713476e-16	275	386
221697_at	-2.32080400648584	2.32080400648584	147	1.9305526658e-17	240	387
201890_at	3.3943333151103	3.3943333151103	360	1.78859466e-24	29	389
205609_at	-2.29385375447278	2.29385375447278	134	5.979831619014e-17	255	389
206742_at	-3.47495721608424	3.47495721608424	371	7.220682e-25	18	389
219463_at	2.01707087974386	2.01707087974386	8	3.7117501824248e-09	381	389
201539_s_at	-3.47392315858754	3.47392315858754	370	7.66757782e-25	20	390
37512_at	2.26490592490508	2.26490592490508	120	2.522661656014e-16	270	390
219059_s_at	-3.80131687661334	3.80131687661334	386	1.2963674e-25	5	391
222162_s_at	-2.09760663297604	2.09760663297604	57	5.59624754612e-13	334	391
205051_s_at	-2.03528101603654	2.03528101603654	19	1.0426296611368e-09	373	392
205700_at	2.17442535080718	2.17442535080718	87	2.861760949755e-14	308	395
204424_s_at	-2.02232092195768	2.02232092195768	10	1.29415245238773e-08	386	396
222083_at	-4.05620926874454	4.05620926874454	396	5.482946e-27	1	397
214091_s_at	-2.61949960318776	2.61949960318776	248	2.652631689e-20	150	398
219564_at	-2.06238882916358	2.06238882916358	34	1.76392636054e-10	364	398
204641_at	2.96555961428768	2.96555961428768	305	4.66398016e-22	94	399
205483_s_at	2.11579862234802	2.11579862234802	67	4.25434852794e-13	332	399
211726_s_at	-2.69083871795842	2.69083871795842	263	9.9343770372e-21	136	399
219230_at	-3.12437590538612	3.12437590538612	325	1.280813816e-22	75	400
205220_at	-2.39016951935134	2.39016951935134	168	1.096172768718e-17	233	401
207057_at	-2.1336046389451	2.1336046389451	73	2.291040589988e-13	328	401
219562_at	2.21905928358222	2.21905928358222	101	1.15920335682183e-14	300	401
201596_x_at	2.30810874238996	2.30810874238996	139	1.606703607738e-16	264	403
206930_at	-2.3812801821563	2.3812801821563	166	1.427670317298e-17	237	403
212886_at	-2.56301494050356	2.56301494050356	236	1.0279577504e-19	167	403
219990_at	2.24142341651998	2.24142341651998	114	2.38886837816e-15	289	403
221521_s_at	2.25462799594458	2.25462799594458	118	1.20800814036944e-15	285	403
215695_s_at	-3.2790947683912	3.2790947683912	345	4.46612586e-23	59	404
212224_at	-2.67539467944942	2.67539467944942	259	2.302979516e-20	146	405
207016_s_at	-2.1682217443126	2.1682217443126	84	1.1640071641634e-13	322	406
213247_at	-2.96446454601578	2.96446454601578	304	6.4676557e-22	102	406
214404_x_at	2.01493178714974	2.01493178714974	7	2.0964607678116e-07	399	406
214505_s_at	-3.4240221995237	3.4240221995237	367	6.68847354e-24	39	406
220061_at	-2.21552803140644	2.21552803140644	98	3.043844906696e-14	309	407
202986_at	2.07832548648734	2.07832548648734	40	4.08937179004e-10	368	408
207275_s_at	-2.3426656101266	2.3426656101266	155	5.7928206894e-17	254	409
218934_s_at	-2.7350681007598	2.7350681007598	272	1.014512804112e-20	137	409
219918_s_at	4.19084093010724	4.19084093010724	400	2.693674e-25	9	409
220026_at	-2.04474584053292	2.04474584053292	22	2.14655044414e-08	389	411
206093_x_at	-3.2849212390452	3.2849212390452	348	7.075483028e-23	65	413
205960_at	-2.16258172889644	2.16258172889644	81	4.30840542176e-13	333	414
210299_s_at	-3.89985100455962	3.89985100455962	392	1.31146202e-24	22	414
208186_s_at	-2.1151263894176	2.1151263894176	66	1.52289297409017e-11	349	415
204731_at	-2.49442090485604	2.49442090485604	209	1.27565879678e-18	208	417
205941_s_at	4.51438127128438	4.51438127128438	405	4.05362032e-25	12	417
209763_at	-3.56590950735582	3.56590950735582	377	6.81784798e-24	40	417
204162_at	2.16012870291854	2.16012870291854	79	1.730001195206e-12	340	419
204315_s_at	2.46249184759598	2.46249184759598	197	3.47695344e-18	222	419
213520_at	2.08377590256008	2.08377590256008	48	7.6542174276e-10	372	420
203687_at	-2.06439760070552	2.06439760070552	36	7.3349820579682e-09	385	421
205289_at	-2.29426279651458	2.29426279651458	135	1.25561947954e-15	286	421
201292_at	3.31379622430566	3.31379622430566	354	8.054736194e-23	69	423
206482_at	2.03684167768636	2.03684167768636	21	1.7889428547574e-06	402	423
207583_at	-2.16610920577416	2.16610920577416	82	1.8054496160316e-12	341	423
209493_at	-2.4831942091925	2.4831942091925	206	2.0040394182e-18	218	424
209542_x_at	-2.27641377404126	2.27641377404126	126	8.327097502e-15	298	424
219650_at	2.27163206852452	2.27163206852452	122	1.16747642287e-14	302	424
204719_at	-3.8388115207464	3.8388115207464	388	5.3427554e-24	37	425
209614_at	-3.44286957121536	3.44286957121536	369	4.24600882e-23	58	427
209602_s_at	2.0452041877921	2.0452041877921	23	1.0930838572913e-05	405	428
206030_at	-2.94127605271986	2.94127605271986	298	7.50722804e-21	131	429
210964_s_at	-3.3128642587675	3.3128642587675	352	1.68577759e-22	77	429
218087_s_at	-3.34087530226772	3.34087530226772	356	1.225943556e-22	73	429
218944_at	2.1509883924081	2.1509883924081	76	5.0129924333949e-11	353	429
209875_s_at	2.0837265128258	2.0837265128258	47	4.112147940624e-09	383	430
202870_s_at	2.77661971231128	2.77661971231128	286	2.3834917638e-20	147	433
203766_s_at	-2.40896435474214	2.40896435474214	177	6.7300013512e-17	256	433
204709_s_at	3.1081122230404	3.1081122230404	322	1.33531843354e-21	111	433
206955_at	-3.07317171800018	3.07317171800018	315	2.579537524e-21	118	433
209755_at	-2.15193612217168	2.15193612217168	77	7.2642043319136e-11	356	433
218663_at	2.55565472552018	2.55565472552018	231	7.67292418e-19	202	433
207317_s_at	-2.35764984343856	2.35764984343856	159	6.0982248812e-16	276	435
213909_at	2.34129315057024	2.34129315057024	154	7.6915971006e-16	281	435
209292_at	-2.21622008931054	2.21622008931054	99	9.8002120978e-13	337	436
213451_x_at	-3.3347827543775	3.3347827543775	355	2.255650318e-22	81	436
220736_at	-3.21036971756692	3.21036971756692	336	6.3293164612e-22	100	436
206208_at	-2.8925433647223	2.8925433647223	294	1.713540674e-20	143	437
204997_at	-4.94922797933008	4.94922797933008	412	1.671672192e-24	28	440
220065_at	-4.28550592375412	4.28550592375412	402	5.50128702e-24	38	440
203295_s_at	-2.74352761291596	2.74352761291596	275	9.825989818e-20	166	441
201291_s_at	4.00013614180546	4.00013614180546	395	1.2499518188e-23	47	442
203953_s_at	2.07292981257632	2.07292981257632	38	9.55293644799056e-06	404	442
205200_at	-3.21838001089854	3.21838001089854	339	7.34797084e-22	103	442
208609_s_at	-2.84599446994404	2.84599446994404	290	3.9269551762e-20	153	443
204570_at	-2.51732909104974	2.51732909104974	218	5.87556153524e-18	226	444
201286_at	2.46797299700768	2.46797299700768	201	2.656135958784e-17	245	446
217428_s_at	4.81793998777266	4.81793998777266	411	3.36413942e-24	35	446
203549_s_at	-3.5027126638134	3.5027126638134	373	1.237950642e-22	74	447
205392_s_at	-2.35884365388768	2.35884365388768	160	1.4124785836e-15	287	447
209680_s_at	2.25318772564748	2.25318772564748	117	2.56081445444e-13	330	447
215241_at	-2.0960423695361	2.0960423695361	54	1.080234559822e-07	396	450
209905_at	-2.12832759154732	2.12832759154732	72	3.11259517175994e-09	379	451
213071_at	-3.14711718144346	3.14711718144346	328	4.26790524e-21	125	453
216333_x_at	-3.40585341161008	3.40585341161008	362	4.359421156e-22	92	454
219956_at	2.1675483785201	2.1675483785201	83	6.83630898539708e-10	371	454
203108_at	2.16246328011848	2.16246328011848	80	1.16095930053194e-09	376	456
207056_s_at	2.11134020528746	2.11134020528746	63	3.13314345112e-08	393	456
204419_x_at	-2.2635883062001	2.2635883062001	119	1.1164389134292e-12	338	457
219978_s_at	2.75245961610346	2.75245961610346	279	2.0372438508e-19	178	457
204748_at	-2.19784178256496	2.19784178256496	93	1.93822187564e-10	365	458
205824_at	-2.57308110172768	2.57308110172768	240	2.4574571566e-18	219	459
210387_at	2.12006530212918	2.12006530212918	68	3.012890193339e-08	391	459
210511_s_at	3.52351555361076	3.52351555361076	375	2.880434182e-22	84	459
212741_at	-3.31328101096124	3.31328101096124	353	1.103009616e-21	107	460
203435_s_at	-4.09956065131006	4.09956065131006	399	5.534752482e-23	62	461
204753_s_at	-2.68293400398454	2.68293400398454	260	7.586753944e-19	201	461
220651_s_at	2.21666472057794	2.21666472057794	100	1.3641969151034e-10	361	461
201348_at	-2.70029521175982	2.70029521175982	266	5.06360362958e-19	197	463
201710_at	2.1746077805891	2.1746077805891	88	1.0765959664832e-09	375	463
204041_at	-2.09647335565026	2.09647335565026	55	0.000257014151863	408	463
209540_at	-2.27487223233612	2.27487223233612	124	1.132572682754e-12	339	463
222278_at	-2.47772152353056	2.47772152353056	204	1.05331774661e-16	260	464
209612_s_at	-4.60602596092052	4.60602596092052	409	2.97397262e-23	56	465
210298_x_at	-3.80301543725292	3.80301543725292	387	1.9630139802e-22	78	465
204755_x_at	-2.48722888156364	2.48722888156364	208	7.0991965718e-17	258	466
202035_s_at	-2.1240177086174	2.1240177086174	70	1.5938999329104e-07	398	468
204422_s_at	-3.00326639893724	3.00326639893724	307	6.647392998e-20	161	468
206224_at	2.09853932138048	2.09853932138048	58	0.00029639680845	410	468
209840_s_at	-2.32444162010878	2.32444162010878	149	8.773203196668e-14	319	468
220085_at	2.23667822141972	2.23667822141972	110	7.516807545432e-11	358	468
203296_s_at	-3.40249915865916	3.40249915865916	361	1.174441797e-21	108	469
218865_at	-2.74612085575776	2.74612085575776	276	3.71818912e-19	193	469
222161_at	-2.2294356873932	2.2294356873932	103	4.01270260835e-10	367	470
205597_at	2.13428248375374	2.13428248375374	74	3.01884345622334e-07	400	474
213068_at	-2.5381501009808	2.5381501009808	223	3.9376809678e-17	252	475
202580_x_at	3.40859576923588	3.40859576923588	363	1.717890944e-21	113	476
212949_at	2.5517350262951	2.5517350262951	228	3.231228098e-17	248	476
220037_s_at	-3.57737265123706	3.57737265123706	378	6.1236304e-22	98	476
209541_at	-2.5550576184897	2.5550576184897	230	2.9990487703e-17	247	477
205883_at	-2.50112619646686	2.50112619646686	211	2.32106010558e-16	269	480
209663_s_at	-2.45235863554898	2.45235863554898	193	1.691232771852e-15	288	481
218741_at	3.2548963975282	3.2548963975282	343	1.0158141234e-20	138	481
221870_at	-2.34577167843866	2.34577167843866	158	1.319372074248e-13	323	481
221295_at	-3.29010919154856	3.29010919154856	350	9.01606397796e-21	132	482
204591_at	-2.63677717162032	2.63677717162032	251	1.03110417804e-17	232	483
205969_at	-2.266208518787	2.266208518787	121	1.5294184255612e-10	362	483
205498_at	-2.9421848921768	2.9421848921768	299	2.60716594306e-19	185	484
212730_at	-2.70203236609102	2.70203236609102	267	3.158603568e-18	220	487
220868_s_at	-2.42204912571268	2.42204912571268	182	2.608928665594e-14	307	489
209291_at	-2.40468445865382	2.40468445865382	175	5.213728888362e-14	315	490
219737_s_at	-2.55367149314452	2.55367149314452	229	1.294338344548e-16	261	490
203434_s_at	-3.01358980548698	3.01358980548698	309	2.55048815996e-19	182	491
204320_at	4.96185955876874	4.96185955876874	413	2.06650563e-22	79	492
206737_at	-2.32660536162676	2.32660536162676	150	1.885152402535e-12	342	492
202992_at	-2.20195357820126	2.20195357820126	96	1.14817205681546e-07	397	493
220751_s_at	-2.50244191238072	2.50244191238072	214	6.58383774e-16	279	493
220437_at	-3.01364317114184	3.01364317114184	310	2.60297080776e-19	184	494
209283_at	-3.18865117013216	3.18865117013216	335	6.2545899044e-20	160	495
209821_at	-2.65497009659388	2.65497009659388	254	2.166965719992e-17	241	495
213706_at	-4.50031072792674	4.50031072792674	404	4.148856032e-22	91	495
210106_at	-3.10533230903706	3.10533230903706	319	1.97373069638e-19	177	496
214890_s_at	-2.4417786734295	2.4417786734295	192	1.304054564e-14	304	496
213524_s_at	-3.18390543662346	3.18390543662346	334	7.7732672572e-20	163	497
204533_at	2.314671827534	2.314671827534	144	6.646233381006e-11	354	498
200671_s_at	-2.36453603102528	2.36453603102528	163	7.43728973202e-13	336	499
203662_s_at	-2.43923055441796	2.43923055441796	188	3.5378286191246e-14	311	499
204537_s_at	-2.32355375534004	2.32355375534004	148	7.010406341882e-11	355	503
217232_x_at	-3.38013206222322	3.38013206222322	359	2.239722466e-20	145	504
207177_at	-2.24118257306626	2.24118257306626	113	3.077506656596e-08	392	505
203400_s_at	-3.6425554240565	3.6425554240565	380	6.677303024e-21	129	509
219295_s_at	-3.6808729435326	3.6808729435326	383	4.43940152e-21	126	509
209173_at	2.1990163561713	2.1990163561713	95	0.04602199672677	415	510
211696_x_at	-3.2228545653368	3.2228545653368	341	1.1866337322e-19	169	510
209613_s_at	-4.5371649633728	4.5371649633728	406	8.59698518e-22	105	511
221520_s_at	2.62303397597	2.62303397597	249	1.4312411448e-16	262	511
214680_at	-2.2980598832838	2.2980598832838	137	1.7806294987162e-09	378	515
204388_s_at	-3.12140879840522	3.12140879840522	324	3.659336842e-19	192	516
207977_s_at	-2.53473834357026	2.53473834357026	222	5.2263850224e-15	295	517
219937_at	-2.37648280324468	2.37648280324468	165	4.092994740572e-11	352	517
205046_at	2.4232683481613	2.4232683481613	183	5.892953641556e-13	335	518
37892_at	5.21605463864666	5.21605463864666	414	7.549737964e-22	104	518
205382_s_at	-3.28262995277546	3.28262995277546	347	1.5803003737e-19	173	520
208510_s_at	-3.35365562066462	3.35365562066462	358	7.2387202586e-20	162	520
202094_at	2.57267752682256	2.57267752682256	239	9.2783567258e-16	283	522
202095_s_at	3.2288566167999	3.2288566167999	342	2.769805197e-19	186	528
207092_at	-5.24116002350702	5.24116002350702	415	2.0157365842e-21	115	530
209686_at	-4.38563440972876	4.38563440972876	403	5.961948146e-21	128	531
210163_at	2.27707188722544	2.27707188722544	128	2.76110418675224e-06	403	531
213412_at	2.42627364676846	2.42627364676846	185	4.96427462468e-12	346	531
216594_x_at	-3.27783059313844	3.27783059313844	344	2.8833283994e-19	188	532
204865_at	-2.53351342043176	2.53351342043176	221	4.809228509852e-14	312	533
214472_at	2.40586006575166	2.40586006575166	176	1.0019716559026e-10	359	535
219738_s_at	-2.76353984500396	2.76353984500396	283	4.64801717e-17	253	536
220192_x_at	2.43418683196702	2.43418683196702	187	2.0338450861662e-11	350	537
206262_at	-3.12747289423174	3.12747289423174	326	1.52458231578e-18	213	539
209616_s_at	-3.77879454534648	3.77879454534648	384	4.78017966544e-20	155	539
210432_s_at	-2.4163426373135	2.4163426373135	179	1.0874144863374e-10	360	539
212942_s_at	2.70910613270924	2.70910613270924	268	2.835749236264e-16	271	539
204914_s_at	2.29145502263262	2.29145502263262	132	0.000285434493702	409	541
209774_x_at	-2.86333244589454	2.86333244589454	293	3.32588745088e-17	249	542
213456_at	-2.28593872376212	2.28593872376212	130	0.001865262832552	412	542
209074_s_at	-2.46708000779952	2.46708000779952	200	2.2324485142982e-12	343	543
204389_at	-2.59231061428318	2.59231061428318	243	1.1645579397e-14	301	544
209555_s_at	-3.52199687444426	3.52199687444426	374	1.374847234e-19	170	544
204151_x_at	-3.14853234329498	3.14853234329498	329	1.800412825e-18	216	545
206488_s_at	-3.4212028525724	3.4212028525724	364	2.5395477242e-19	181	545
201497_x_at	-2.45928261635236	2.45928261635236	196	3.783627139312e-11	351	547
214063_s_at	-3.43844346678292	3.43844346678292	368	2.27830279384e-19	179	547
222351_at	-2.59633551356242	2.59633551356242	244	1.2332766511e-14	303	547
202768_at	-4.58617698232096	4.58617698232096	407	1.30800384786e-20	141	548
201650_at	2.75204056984294	2.75204056984294	278	5.4260573280104e-16	274	552
209189_at	-3.05654219072936	3.05654219072936	314	1.7669924e-17	239	553
203876_s_at	2.68556450538476	2.68556450538476	261	5.277398956622e-15	296	557
221795_at	-3.1160044908893	3.1160044908893	323	1.1335915098e-17	234	557
201525_at	-2.40400281661332	2.40400281661332	174	5.699831151068e-09	384	558
206243_at	-4.25439267939894	4.25439267939894	401	5.0182147564e-20	157	558
209160_at	-2.74949335492	2.74949335492	277	7.762078082e-16	282	559
207175_at	-4.06631057549224	4.06631057549224	398	8.468201494e-20	164	562
208335_s_at	-2.39454328168936	2.39454328168936	171	5.107432217182e-08	395	566
221796_at	-3.47723858049722	3.47723858049722	372	4.6641463154e-19	195	567
211653_x_at	-3.42200772187054	3.42200772187054	365	1.17147870122e-18	207	572
206201_s_at	-2.9054230001995	2.9054230001995	296	6.1340916092e-16	277	573
211122_s_at	2.41642121460958	2.41642121460958	180	4.25966190447e-08	394	574
217546_at	-2.66495232879382	2.66495232879382	256	8.74454666952e-14	318	574
211745_x_at	-3.02832035145466	3.02832035145466	311	1.72568720778e-16	265	576
206068_s_at	-2.75252541948638	2.75252541948638	280	9.5841826962276e-15	299	579
206069_s_at	-2.51697787797582	2.51697787797582	217	1.5803764082694e-10	363	580
204018_x_at	-3.10550380555324	3.10550380555324	320	1.53562728932e-16	263	583
209278_s_at	-2.39052188160648	2.39052188160648	169	0.0042996120508322	414	583
209458_x_at	-3.09895193735688	3.09895193735688	318	2.08659623872e-16	266	584
222317_at	-3.04517482379472	3.04517482379472	312	3.44149770592e-16	272	584
216331_at	-3.35277492144786	3.35277492144786	357	7.30234251682e-18	228	585
203571_s_at	-2.46349632212922	2.46349632212922	198	1.724658069044e-08	388	586
204712_at	-2.40330711977658	2.40330711977658	173	0.00330786485427562	413	586
213693_s_at	2.46396085164592	2.46396085164592	199	1.44974083184112e-08	387	586
206110_at	2.59922542676524	2.59922542676524	245	5.00234777789556e-12	347	592
204848_x_at	-2.69854056573324	2.69854056573324	265	2.345831771312e-13	329	594
214414_x_at	-2.95059959950266	2.95059959950266	302	4.64256818972e-15	294	596
211699_x_at	-3.0049847139871	3.0049847139871	308	2.59843332584e-15	291	599
202037_s_at	-3.0560902270583	3.0560902270583	313	4.27366079357e-15	292	605
209699_x_at	-3.53318393844666	3.53318393844666	376	8.82763936326e-18	231	607
220276_at	-2.94317861496054	2.94317861496054	301	2.0968032217e-14	306	607
208383_s_at	-4.06154508028556	4.06154508028556	397	1.38318831598e-18	211	608
205830_at	2.55572732882078	2.55572732882078	232	1.387874850412e-09	377	609
219140_s_at	-4.66371181219096	4.66371181219096	410	6.3806824468e-19	200	610
213201_s_at	2.5014881780447	2.5014881780447	212	7.5059980465e-07	401	613
211657_at	2.497968255695	2.497968255695	210	3.1883905427882e-05	406	616
202965_s_at	-2.55142357707112	2.55142357707112	227	2.9312415855e-08	390	617
203548_s_at	-3.85028520781874	3.85028520781874	389	7.744325730496e-18	229	618
208607_s_at	-3.87446687974926	3.87446687974926	390	8.5290388514e-18	230	620
205913_at	-4.59256194527334	4.59256194527334	408	1.720007215672e-18	215	623
209116_x_at	-3.79729831289414	3.79729831289414	385	2.3680928606e-17	243	628
218730_s_at	-2.65869513369576	2.65869513369576	255	3.32185090902e-09	380	635
202036_s_at	-2.74285957232504	2.74285957232504	274	6.433193546448e-10	370	644
208350_at	-2.85291074878972	2.85291074878972	292	7.339276263824e-11	357	649
212713_at	-3.17230705419386	3.17230705419386	332	1.412036805922e-13	324	656
205713_s_at	3.17454715176094	3.17454715176094	333	2.0676614610538e-13	326	659
214456_x_at	-3.87470091707138	3.87470091707138	391	2.29690608388e-16	268	659
205959_at	3.08500224636184	3.08500224636184	316	2.290431717222e-12	344	660
203980_at	-3.95391571116724	3.95391571116724	394	2.21122980369e-16	267	661
207302_at	-3.2873761933604	3.2873761933604	349	5.199279124696e-14	314	663
203757_s_at	2.67496331472866	2.67496331472866	258	0.000347877660618	411	669
208502_s_at	3.28238967957008	3.28238967957008	346	3.764648898355e-13	331	677
217414_x_at	-3.42205465368834	3.42205465368834	366	1.1404394344e-13	321	687
205242_at	2.76979424882938	2.76979424882938	285	9.4563058544e-05	407	692
205478_at	-3.65339902200864	3.65339902200864	381	1.422057130168e-13	325	706
204351_at	3.9386877447378	3.9386877447378	393	9.2006260916e-12	348	741
204475_at	3.65409106696854	3.65409106696854	382	1.073530302854e-09	374	756
