# Supplementary material for: An integrated meta-analysis approach to identifying medications with potential to alter breast cancer risk through connectivity mapping
Source: BMC Bioinformatics. 2017 Dec 21;18:581. doi: 10.1186/s12859-017-1989-x (PMC5740937; doi:10.1186/s12859-017-1989-x)
Supplement: Supplementary file 5 — Tumor vs Adjacent differentially expressed genes. The full list of 164 significant genes selected from Tumor-vs-Adjacent differential expression analysis. (TAB 14 kb) [file 12859_2017_1989_MOESM5_ESM.tab]

Probeid	sumFC	abs_FC	rank_FC	p_mean	rank_P	rank_FC_P
218009_s_at	2.01749348982164	2.01749348982164	5	3.19063397724e-18	31	36
204170_s_at	2.09532559575126	2.09532559575126	23	6.5751027958e-20	14	37
218736_s_at	-2.04371719824372	2.04371719824372	11	1.67225071706e-18	27	38
203323_at	-2.14451928145644	2.14451928145644	41	5.2322764e-22	3	44
202705_at	2.01191398956222	2.01191398956222	3	5.98186812788e-17	42	45
202503_s_at	2.1734261307023	2.1734261307023	46	7.919022341e-21	7	53
210495_x_at	2.11284915412052	2.11284915412052	31	5.39501548912e-19	23	54
216442_x_at	2.1207605733898	2.1207605733898	33	7.37286029718e-19	24	57
218585_s_at	2.2175314320871	2.2175314320871	50	8.87668034e-21	8	58
203324_s_at	-2.1016671109063	2.1016671109063	26	1.170698293456e-17	35	61
219935_at	-2.25261601484918	2.25261601484918	60	4.975793802e-22	1	61
210052_s_at	2.06950358220702	2.06950358220702	16	6.086840737324e-16	51	67
209894_at	-2.06042804120102	2.06042804120102	14	9.788811233486e-16	54	68
212097_at	-2.12796129988688	2.12796129988688	37	8.62913991966e-18	34	71
209773_s_at	2.09708129129588	2.09708129129588	25	1.600267234047e-16	48	73
213844_at	-2.03080903945754	2.03080903945754	7	6.021508038964e-15	66	73
203065_s_at	-2.2794098432731	2.2794098432731	63	1.7303509538e-20	11	74
211726_s_at	-2.12608703961834	2.12608703961834	36	9.4057318754e-17	44	80
209642_at	2.14127193870288	2.14127193870288	40	4.923966250746e-17	41	81
218726_at	2.03967605451144	2.03967605451144	8	7.9958275066e-14	79	87
212464_s_at	2.30584990157876	2.30584990157876	68	4.60194695016e-19	22	90
49452_at	-2.29793360870432	2.29793360870432	66	2.107242642452e-18	28	94
203881_s_at	-2.35252841847676	2.35252841847676	76	3.657341437992e-19	19	95
219064_at	-2.41727502142498	2.41727502142498	88	1.24153006654e-20	10	98
204754_at	-2.20719433550406	2.20719433550406	49	5.60791680305e-16	50	99
211719_x_at	2.40394518297744	2.40394518297744	83	9.8014693892e-20	16	99
213924_at	-2.07969073066778	2.07969073066778	20	8.8353624527739e-14	80	100
221928_at	-2.32458562615892	2.32458562615892	73	2.31185082562e-18	29	102
201983_s_at	-2.05735588597376	2.05735588597376	13	1.46089636762044e-12	91	104
218663_at	2.09510040303718	2.09510040303718	22	9.549748748642e-14	82	104
204709_s_at	2.0710271516948	2.0710271516948	17	6.968718009731e-13	88	105
203213_at	2.31459894636302	2.31459894636302	71	1.747814350026e-17	38	109
203766_s_at	-2.43649110480162	2.43649110480162	94	1.8711667288e-19	17	111
202311_s_at	2.0954248484034	2.0954248484034	24	7.9300016472e-13	89	113
213909_at	2.14828392206142	2.14828392206142	42	2.24954510991e-14	71	113
204731_at	-2.27223309515816	2.27223309515816	62	8.592040580928e-16	52	114
218755_at	2.4661683425529	2.4661683425529	99	7.7255282392e-20	15	114
219737_s_at	-2.0017158084414	2.0017158084414	1	1.0652651021082e-10	114	115
205824_at	-2.23116158586962	2.23116158586962	55	2.6716941003e-15	62	117
219978_s_at	2.24647036459714	2.24647036459714	59	2.17774933864e-15	58	117
207165_at	2.41607598228028	2.41607598228028	86	5.85763179318e-18	33	119
206825_at	-2.32049827241356	2.32049827241356	72	2.9315762095e-16	49	121
202350_s_at	-2.44918691451604	2.44918691451604	97	9.3894148386e-19	26	123
204825_at	2.50002129830684	2.50002129830684	105	2.304653388688e-19	18	123
43427_at	-2.43557107255306	2.43557107255306	93	2.580673514734e-18	30	123
218542_at	2.56756950270484	2.56756950270484	113	2.0847864482e-20	12	125
213661_at	-2.3946468567355	2.3946468567355	82	1.06018422252e-16	46	128
209821_at	-2.1701336217865	2.1701336217865	45	2.650435251174e-13	85	130
204162_at	2.17371753358712	2.17371753358712	47	1.766484570486e-13	84	131
206742_at	-2.3615200652888	2.3615200652888	78	9.5580442780248e-16	53	131
203878_s_at	2.55384954852352	2.55384954852352	112	3.7335972522e-19	20	132
206030_at	-2.22554193974828	2.22554193974828	53	9.437936155784e-14	81	134
204641_at	2.5823602466763	2.5823602466763	115	4.348019382e-19	21	136
204422_s_at	-2.40642043888254	2.40642043888254	84	1.16875185728e-15	55	139
209283_at	-2.29890578894916	2.29890578894916	67	3.88120585656e-14	73	140
201890_at	2.74756213362802	2.74756213362802	129	2.3272349936e-20	13	142
210299_s_at	-2.23188550606102	2.23188550606102	56	6.45958723798e-13	87	143
210298_x_at	-2.07549647921882	2.07549647921882	18	6.306945524e-10	126	144
218717_s_at	-2.04166460246962	2.04166460246962	10	2.0683455464416e-09	135	145
202580_x_at	2.36150921250652	2.36150921250652	77	1.78197685808e-14	69	146
203951_at	-2.51254795926108	2.51254795926108	106	4.7088649877e-17	40	146
218087_s_at	-2.62063804260256	2.62063804260256	122	9.3608142174e-19	25	147
205051_s_at	-2.10723510035992	2.10723510035992	29	2.044097387724e-10	119	148
222351_at	-2.06503354526958	2.06503354526958	15	1.737038118374e-09	133	148
220651_s_at	2.10660949043888	2.10660949043888	28	4.71268655376e-10	124	152
203687_at	-2.17008448502544	2.17008448502544	44	4.434550282716e-11	110	154
207961_x_at	-2.51451501754528	2.51451501754528	109	9.47985362033e-17	45	154
208510_s_at	-2.1640364777144	2.1640364777144	43	6.6836097516064e-11	111	154
215695_s_at	-2.13344926686262	2.13344926686262	38	1.49701013271415e-10	116	154
204753_s_at	-2.12330149824412	2.12330149824412	34	2.2743516175793e-10	121	155
208399_s_at	-2.04033054396866	2.04033054396866	9	4.4021175589386e-08	146	155
212741_at	-2.58852388008974	2.58852388008974	116	2.23843919342e-17	39	155
201292_at	2.60616302494044	2.60616302494044	119	1.5268735921312e-17	37	156
209074_s_at	-2.07860664478218	2.07860664478218	19	3.59057782018e-09	138	157
204755_x_at	-2.24135214242952	2.24135214242952	57	1.01268509700408e-11	101	158
219918_s_at	3.28328493057794	3.28328493057794	154	3.371206558e-21	5	159
201291_s_at	3.17135517505414	3.17135517505414	151	1.2108209796e-20	9	160
203876_s_at	2.22919104322536	2.22919104322536	54	2.29714771141804e-11	106	160
204151_x_at	-2.12510267487586	2.12510267487586	35	6.28901560634e-10	125	160
205941_s_at	3.39484956928354	3.39484956928354	156	4.3514324312e-21	6	162
208335_s_at	-2.02438804162116	2.02438804162116	6	5.86118986694e-06	156	162
216333_x_at	-2.41639917153852	2.41639917153852	87	4.1313052967956e-14	75	162
209292_at	-2.5134393779502	2.5134393779502	107	2.098841732738e-15	56	163
213451_x_at	-2.42023742234918	2.42023742234918	89	3.9479328096018e-14	74	163
203435_s_at	-3.82067197824672	3.82067197824672	162	5.219375588e-22	2	164
204388_s_at	-2.38562823962314	2.38562823962314	81	1.0414251691986e-13	83	164
206093_x_at	-2.4869648560229	2.4869648560229	104	2.4599649909424e-15	60	164
207144_s_at	-2.01530168385364	2.01530168385364	4	5.51676591118e-05	160	164
209842_at	-2.00981397941034	2.00981397941034	2	0.000985459762661482	163	165
209291_at	-2.42230843481366	2.42230843481366	90	7.1109032092496e-14	76	166
202095_s_at	2.43769426410352	2.43769426410352	95	3.14996489996e-14	72	167
209160_at	-2.24297389264076	2.24297389264076	58	3.843131334464e-11	109	167
212730_at	-2.514454079512	2.514454079512	108	2.2358924932702e-15	59	167
217428_s_at	3.8670863359475	3.8670863359475	163	1.72198024714e-21	4	167
204591_at	-2.42308437674064	2.42308437674064	91	7.6270408369e-14	77	168
209614_at	-2.22151468264252	2.22151468264252	51	1.5487944624606e-10	117	168
220026_at	-2.10250381745804	2.10250381745804	27	1.65180017462e-08	143	170
203549_s_at	-2.11795349801694	2.11795349801694	32	4.46003955199508e-09	140	172
219059_s_at	-2.09296127105322	2.09296127105322	21	1.26200759883569e-06	153	174
206488_s_at	-2.19909388856194	2.19909388856194	48	9.31682183796e-10	127	175
204719_at	-2.92336111260862	2.92336111260862	140	1.3219409051e-17	36	176
221854_at	-2.04722048956174	2.04722048956174	12	0.00292833447364226	164	176
203434_s_at	-2.56796551727276	2.56796551727276	114	2.90762654382e-15	63	177
209616_s_at	-2.36560875258166	2.36560875258166	79	7.812859692e-12	98	177
209774_x_at	-2.41595865623204	2.41595865623204	85	4.72106418808e-12	96	181
206201_s_at	-2.36949181894696	2.36949181894696	80	1.1246235920001e-11	102	182
203296_s_at	-2.47252146744736	2.47252146744736	101	5.5046535457609e-13	86	187
210511_s_at	2.7592506057461	2.7592506057461	130	2.15186513070312e-15	57	187
201497_x_at	-2.92412572875134	2.92412572875134	141	1.136145774434e-16	47	188
209905_at	-2.13654151503336	2.13654151503336	39	1.6466459588599e-07	149	188
208350_at	-2.11187625079086	2.11187625079086	30	4.7932858051638e-05	159	189
211653_x_at	-2.46207434277776	2.46207434277776	98	2.538222708204e-12	93	191
211737_x_at	-2.33320076030604	2.33320076030604	74	2.24916860956732e-10	120	194
221795_at	-2.75942875239022	2.75942875239022	131	4.245079568086e-15	65	196
37892_at	4.07678654190752	4.07678654190752	164	4.787328214458e-18	32	196
209763_at	-2.31410478315848	2.31410478315848	70	1.34200862204057e-09	130	200
216331_at	-2.5167390933491	2.5167390933491	110	1.431301751716e-12	90	200
205382_s_at	-2.79714885380348	2.79714885380348	133	2.125086209e-14	70	203
204320_at	3.70499508763106	3.70499508763106	161	8.713763695058e-17	43	204
202035_s_at	-2.47007661163814	2.47007661163814	100	2.0691953387584e-11	105	205
209555_s_at	-2.35168021936652	2.35168021936652	75	1.6883791513714e-09	132	207
203400_s_at	-2.9565859559036	2.9565859559036	142	8.28637017846214e-15	67	209
221796_at	-3.06545318587938	3.06545318587938	148	2.6240206893646e-15	61	209
209116_x_at	-2.22471330400326	2.22471330400326	52	0.0001678636312092	161	213
214063_s_at	-3.0254723490292	3.0254723490292	146	1.59297616838456e-14	68	214
210432_s_at	-2.4835526388236	2.4835526388236	103	9.189659584274e-11	112	215
211122_s_at	2.25981721279186	2.25981721279186	61	2.25778488171082e-06	155	216
219295_s_at	-2.29234000501816	2.29234000501816	65	6.32064482212821e-07	151	216
204455_at	-2.59055396686696	2.59055396686696	117	9.10172285346e-12	100	217
214456_x_at	-3.40229515809194	3.40229515809194	157	4.11342282532e-15	64	221
217546_at	-2.67557103557954	2.67557103557954	127	3.27060775471222e-12	95	222
202965_s_at	-2.31039837652046	2.31039837652046	69	1.872649708258e-06	154	223
216918_s_at	-2.6528427329376	2.6528427329376	124	8.5435455515544e-12	99	223
209699_x_at	-2.59089250701472	2.59089250701472	118	2.84958184952e-11	108	226
213456_at	-2.28898171483328	2.28898171483328	64	0.00098311876656154	162	226
208607_s_at	-3.14837644202658	3.14837644202658	149	7.74268867612e-14	78	227
220276_at	-2.67533946576176	2.67533946576176	126	1.42814131076668e-11	103	229
205713_s_at	2.9146984034468	2.9146984034468	137	2.89565180798e-12	94	231
220065_at	-2.4276595929528	2.4276595929528	92	1.52573581223848e-08	142	234
202037_s_at	-2.79320812236404	2.79320812236404	132	1.86179871956507e-11	104	236
208383_s_at	-2.4791553425723	2.4791553425723	102	1.27133345722e-07	147	249
219140_s_at	-3.47144279362668	3.47144279362668	158	2.273907941662e-12	92	250
202768_at	-2.99753579086374	2.99753579086374	145	2.492348104606e-11	107	252
203548_s_at	-2.8565279953797	2.8565279953797	134	1.783719498468e-10	118	252
205959_at	2.61457810582892	2.61457810582892	121	1.44540983574521e-09	131	252
209686_at	-3.3089772917871	3.3089772917871	155	5.63439683572437e-12	97	252
207175_at	-2.44114538512186	2.44114538512186	96	6.55712129037422e-06	157	253
204636_at	-2.6697583193398	2.6697583193398	125	1.2134847883824e-09	129	254
202036_s_at	-2.97534352739228	2.97534352739228	143	1.06108201459582e-10	113	256
206243_at	-2.61234354907284	2.61234354907284	120	2.7928256708356e-09	137	257
201820_at	-2.5497597856455	2.5497597856455	111	1.0727212705832e-06	152	263
208502_s_at	2.64194313514076	2.64194313514076	123	2.22397804586769e-08	144	267
209613_s_at	-3.14909874649366	3.14909874649366	150	3.6567534119142e-10	123	273
209612_s_at	-2.85799989489724	2.85799989489724	135	3.6505470317924e-09	139	274
204351_at	3.5649008206291	3.5649008206291	160	1.2561932662322e-10	115	275
205478_at	-2.92097205932044	2.92097205932044	139	2.366722556136e-09	136	275
203980_at	-2.8681369846997	2.8681369846997	136	1.1620865640768e-08	141	277
204997_at	-2.7106715272911	2.7106715272911	128	3.5800900080602e-07	150	278
204712_at	-3.17603576479202	3.17603576479202	152	1.2103058323618e-09	128	280
207092_at	-3.47182147925714	3.47182147925714	159	3.46129646127084e-10	122	281
213706_at	-2.9181331882182	2.9181331882182	138	3.53006917196919e-08	145	283
205913_at	-3.18055949975762	3.18055949975762	153	1.96661459418628e-09	134	287
209351_at	-2.989036442434	2.989036442434	144	1.377595665518e-07	148	292
204475_at	3.0306174987802	3.0306174987802	147	2.45233099449546e-05	158	305
