# Supplementary material for: An integrated meta-analysis approach to identifying medications with potential to alter breast cancer risk through connectivity mapping
Source: BMC Bioinformatics. 2017 Dec 21;18:581. doi: 10.1186/s12859-017-1989-x (PMC5740937; doi:10.1186/s12859-017-1989-x)
Supplement: Supplementary file 7 — Tumor vs Adjacent 164-gene signature KEGG pathways. Full results of the KEGG human pathway enrichment analysis on the set of 164 significant genes selected from Tumor-vs-Adjacent differential expression analysis. (XLSX 112 kb) [file 12859_2017_1989_MOESM7_ESM.xlsx]

## Sheet: TvsA-n164-Entrez.sig-GPL96-570-
pathway_id	pathway_name	P	N*P	i	FDR	pool_size	n_in_pool	list_members_in_pool	sig_size	n_in_sig	list_members_in_sig	pathway_size
path:hsa03320	PPAR signaling pathway	1.57993e-09	5.03997e-07	1	5.03997e-07	20912	114	30;30;33;33;34;51;51;51;51;123;123;335;335;336;336;345;364;948;948;948;1374;1374;1374;1374;1375;1375;1376;1376;1581;1593;1622;1622;1622;1962;2167;2168;2169;2170;2170;2171;2172;2173;2173;2173;2180;2180;2181;2181;2181;2182;2710;2710;2710;2710;2712;3158;3611;4023;4023;4199;4199;4199;4312;4973;5105;5106;5170;5170;5170;5346;5360;5465;5465;5467;5467;5467;5468;6256;6256;6257;6257;6257;6258;6319;6319;631…	164	11	5346;4312;2167;4023;10580;5105;9370;948;948;5468;4023	72
path:hsa04920	Adipocytokine signaling pathway	5.15103e-07	0.000164318	2	8.21589e-05	20912	122	32;32;32;32;181;207;208;208;948;948;948;1147;1374;1374;1374;1374;1375;1375;2180;2180;2181;2181;2181;2182;2475;2475;2538;3551;3551;3551;3667;3717;3717;3952;3953;3953;3953;3953;3953;4790;4792;4793;4793;4794;4852;5105;5106;5443;5465;5465;5562;5562;5563;5564;5564;5565;5571;5588;5588;5599;5599;5601;5601;5602;5781;5781;5781;5781;5781;5970;5970;6256;6256;6257;6257;6257;6258;6513;6513;6517;6774;6774;6794…	164	9	3952;5105;9370;32;948;32;32;948;3953	69
path:hsa04152	AMPK signaling pathway	9.07013e-07	0.000289337	3	9.64457e-05	20912	211	31;31;32;32;32;32;148;148;148;148;207;208;208;595;595;890;890;948;948;948;1080;1080;1080;1080;1374;1374;1374;1374;1375;1375;1385;1385;1385;1385;1938;1938;1978;1994;1994;2194;2194;2203;2308;2308;2309;2309;2309;2309;2475;2475;2538;2997;2998;3156;3156;3172;3172;3172;3172;3479;3479;3479;3479;3480;3480;3480;3630;3643;3643;3667;3952;3953;3953;3953;3953;3953;3991;3991;4218;5105;5106;5170;5170;5170;5207;…	164	11	3952;5105;9370;32;948;32;32;948;5468;5519;3953	121
path:hsa04512	ECM-receptor interaction	9.66159e-07	0.000308205	4	7.70512e-05	20912	170	948;948;948;960;960;960;960;960;960;960;960;961;961;961;961;1101;1277;1277;1277;1277;1278;1278;1280;1280;1282;1282;1284;1284;1285;1285;1285;1285;1285;1285;1285;1286;1287;1288;1288;1288;1291;1291;1291;1291;1291;1291;1291;1291;1292;1292;1293;1297;1298;1299;1311;1605;1605;2335;2335;2335;2335;2335;2335;2811;2812;2812;2814;2814;2815;3161;3161;3339;3339;3371;3371;3381;3655;3655;3672;3673;3674;3674;3674…	164	10	1311;3679;3161;2335;948;2335;948;2335;2335;1277	82
path:hsa04974	Protein digestion and absorption	1.74032e-06	0.000555163	5	0.000111033	20912	141	476;477;477;478;481;481;482;483;486;486;1277;1277;1277;1277;1278;1278;1280;1280;1281;1281;1281;1282;1282;1284;1284;1285;1285;1285;1285;1285;1285;1285;1286;1287;1288;1288;1288;1289;1289;1289;1290;1290;1291;1291;1291;1291;1291;1291;1291;1291;1292;1292;1293;1294;1294;1297;1298;1299;1300;1300;1301;1301;1302;1302;1305;1305;1305;1306;1308;1357;1358;1359;1360;1361;1504;1506;1803;1803;1803;2006;2006;3769…	164	9	1301;1300;4311;1301;1300;1308;4311;477;1277	90
path:hsa04510	Focal adhesion	1.49375e-05	0.00476508	6	0.000794179	20912	395	60;60;60;60;60;71;71;71;71;71;71;71;71;81;87;87;87;207;208;208;329;330;331;331;387;394;572;572;595;595;596;596;596;596;673;824;824;857;857;858;858;858;859;894;894;894;896;998;998;998;998;1101;1277;1277;1277;1277;1278;1278;1280;1280;1282;1282;1284;1284;1285;1285;1285;1285;1285;1285;1285;1286;1287;1288;1288;1288;1291;1291;1291;1291;1291;1291;1291;1291;1292;1292;1293;1297;1298;1299;1311;1398;1398;13…	164	13	1311;3679;2335;2277;2335;857;858;857;2335;2335;858;1277;1956	199
path:hsa05100	Bacterial invasion of epithelial cells	2.58978e-05	0.00826139	7	0.0011802	20912	151	60;60;60;60;60;71;71;71;71;71;71;71;71;387;391;857;857;858;858;858;859;867;868;868;998;998;998;998;999;999;1211;1211;1211;1211;1211;1212;1212;1212;1212;1213;1213;1398;1398;1398;1399;1399;1495;1495;1495;1495;1496;1499;1759;1785;1785;1793;2017;2017;2017;2017;2335;2335;2335;2335;2335;2335;2549;2549;3059;3611;3678;3688;3688;3688;3688;3688;4233;4233;4233;4233;4735;4735;5290;5291;5291;5293;5293;5295;52…	164	8	2335;2335;857;858;857;2335;2335;858	76
path:hsa00350	Tyrosine metabolism	4.89802e-05	0.0156247	8	0.00195308	20912	51	124;125;125;125;126;128;128;130;130;131;218;220;221;221;222;222;314;316;316;1312;1312;1312;1312;1621;1638;1638;1638;1638;1644;1644;2184;2805;2806;2954;3081;3081;3081;3242;4128;4128;4128;4129;4282;5409;6898;6898;7054;7173;7299;7306;8639	164	5	125;125;4128;4128;125	35
path:hsa00982	Drug metabolism - cytochrome P450	0.00010991	0.0350612	9	0.00389569	20912	96	124;125;125;125;126;128;128;130;130;131;218;220;221;221;222;222;316;316;1544;1544;1548;1548;1548;1548;1555;1555;1555;1557;1558;1558;1559;1559;1559;1559;1559;1559;1559;1565;1565;1565;1571;1571;1571;1571;1576;1576;1576;1576;1577;1577;1577;2326;2327;2328;2328;2329;2330;2330;2938;2938;2940;2941;2944;2944;2946;2947;2948;2948;2949;2950;2952;2953;4128;4128;4128;4129;4258;4259;7363;7366;7366;7366;7367;94…	164	6	125;125;4128;4128;125;2327	70
path:hsa05205	Proteoglycans in cancer	0.000579615	0.184897	10	0.0184897	20912	428	60;60;60;60;60;71;71;71;71;71;71;71;71;207;208;208;286;286;286;286;286;286;287;287;287;288;288;288;355;355;355;355;356;356;369;387;595;595;673;815;815;816;816;816;816;816;818;818;818;836;857;857;858;858;858;859;867;868;868;960;960;960;960;960;960;960;960;967;998;998;998;998;1026;1432;1432;1432;1432;1499;1514;1634;1634;1634;1634;1655;1839;1839;1839;1956;1956;1956;1956;1956;1956;1975;1975;1975;2002…	164	11	2247;2335;2335;857;3316;858;857;2335;2335;858;1956	203
path:hsa05144	Malaria	0.000792156	0.252698	11	0.0229725	20912	92	948;948;948;958;958;958;958;959;975;1311;1378;1378;1378;1378;1440;2532;2993;2993;2993;2993;2994;2994;2994;2994;2995;3039;3039;3039;3039;3039;3039;3043;3043;3043;3082;3082;3082;3082;3082;3383;3383;3383;3458;3553;3553;3569;3576;3576;3586;3592;3606;3683;3689;3820;4035;4035;4233;4233;4233;4233;4615;5175;5175;5175;6347;6382;6382;6383;6383;6383;6401;6403;7040;7040;7042;7042;7042;7042;7043;7057;7057;705…	164	5	1311;948;3043;948;2532	49
path:hsa00061	Fatty acid biosynthesis	0.000849175	0.270887	12	0.0225739	20912	24	31;31;32;32;32;32;2180;2180;2181;2181;2181;2182;2194;2194;23205;23205;23305;23305;23305;27349;51703;54995;55301;81616	164	3	32;32;32	13
path:hsa04151	PI3K-Akt signaling pathway	0.00111992	0.357254	13	0.0274811	20912	613	207;208;208;284;284;285;285;356;356;468;572;572;595;595;596;596;596;596;598;598;598;672;672;842;842;894;894;894;896;898;930;1017;1017;1017;1019;1021;1026;1027;1101;1129;1147;1277;1277;1277;1277;1278;1278;1280;1280;1282;1282;1284;1284;1285;1285;1285;1285;1285;1285;1285;1286;1287;1288;1288;1288;1291;1291;1291;1291;1291;1291;1291;1291;1292;1292;1293;1297;1298;1299;1311;1385;1385;1385;1385;1386;1386;…	164	13	1311;3679;5105;2247;2335;2277;2335;2335;2335;3815;1277;5519;1956	342
path:hsa00620	Pyruvate metabolism	0.00126352	0.403064	14	0.0287903	20912	60	31;31;32;32;32;32;38;39;97;98;217;219;219;223;224;224;224;501;501;501;1737;1737;1737;1738;2271;2271;2271;2739;3029;3939;3945;3945;3948;4190;4191;4191;4199;4199;4199;4200;4200;4200;5091;5105;5106;5160;5160;5161;5162;5162;5313;5313;5313;5315;5315;9380;9380;9380;10873;92483	164	4	5105;32;32;32	39
path:hsa04978	Mineral absorption	0.00190359	0.607244	15	0.0404829	20912	67	475;476;477;477;478;481;481;482;483;486;486;490;490;490;538;538;795;1181;1317;1811;1811;2495;2495;2512;2512;3162;3163;3163;4493;4494;4494;4495;4495;4496;4499;4501;4501;4502;4891;4891;4891;4891;6523;6546;6546;6546;6550;7018;7018;7018;7018;7421;7421;7421;7421;7779;9843;9843;10568;23439;26872;55503;55630;65010;79901;140803;645745	164	4	7018;7018;4499;477	51
path:hsa05204	Chemical carcinogenesis	0.00206043	0.657278	16	0.0410799	20912	114	9;10;124;125;125;125;126;128;128;130;130;131;218;220;221;221;222;222;405;405;405;873;883;1139;1543;1544;1544;1545;1545;1545;1545;1548;1548;1548;1548;1551;1553;1557;1558;1558;1559;1559;1559;1559;1559;1559;1559;1562;1562;1571;1571;1571;1571;1576;1576;1576;1576;1577;1577;1577;1646;1646;2052;2938;2938;2940;2941;2944;2944;2946;2947;2948;2948;2949;2950;2952;2953;3290;4258;4259;5743;6799;6799;6817;6817;…	164	5	125;125;1646;1646;125	82
path:hsa00340	Histidine metabolism	0.00217383	0.693451	17	0.0407913	20912	33	26;217;218;219;219;220;221;221;222;222;223;224;224;224;443;501;501;501;1644;1644;3034;3034;3067;3176;3176;3176;3176;4128;4128;4128;4129;10841;55748	164	3	4128;4128;443	24
path:hsa04931	Insulin resistance	0.00268921	0.857859	18	0.0476588	20912	176	32;32;32;32;207;208;208;948;948;948;1374;1374;1374;1374;1375;1375;1385;1385;1385;1385;2308;2308;2475;2475;2538;2673;2673;2932;2997;2998;3551;3551;3551;3569;3630;3643;3643;3667;4790;4792;4846;5105;5106;5170;5170;5170;5290;5291;5291;5293;5293;5295;5295;5295;5296;5296;5465;5465;5499;5500;5500;5500;5501;5506;5506;5507;5509;5509;5524;5524;5524;5562;5562;5563;5564;5564;5565;5571;5579;5579;5580;5581;558…	164	6	5105;32;948;32;32;948	107
path:hsa00140	Steroid hormone biosynthesis	0.0033147	1.05739	19	0.0556521	20912	78	412;412;412;412;1109;1312;1312;1312;1312;1543;1544;1544;1545;1545;1545;1545;1551;1571;1571;1571;1571;1576;1576;1576;1576;1577;1577;1577;1581;1583;1584;1585;1586;1588;1589;1645;1645;1645;1646;1646;3283;3284;3290;3291;3292;3293;3294;6715;6715;6715;6716;6718;6783;6820;7363;7366;7366;7366;7367;7923;8630;8630;8644;9420;10941;51144;51478;54490;54575;54575;54575;54575;54575;54576;54576;79644;79799;10086…	164	4	1646;1646;8644;1645	58
path:hsa04060	Cytokine-cytokine receptor interaction	0.00355555	1.13422	20	0.0567109	20912	387	90;91;91;91;91;91;91;92;93;268;269;355;355;355;355;356;356;608;643;643;650;650;655;655;655;655;657;657;658;659;659;939;943;944;958;958;958;958;959;970;1230;1230;1232;1233;1234;1235;1236;1237;1270;1271;1435;1435;1435;1435;1436;1437;1437;1438;1438;1438;1438;1439;1440;1441;1489;1524;1896;1896;1896;1896;1896;1896;1950;1956;1956;1956;1956;1956;1956;2056;2056;2057;2057;2057;2057;2057;2057;2277;2321;232…	164	9	3952;3624;2920;2277;6373;6376;3815;3953;1956	270
path:hsa05146	Amoebiasis	0.00401996	1.28237	21	0.0610651	20912	191	81;87;87;87;107;107;107;383;384;384;731;732;733;735;836;912;929;1277;1277;1277;1277;1278;1278;1281;1281;1281;1282;1282;1284;1284;1285;1285;1285;1285;1285;1285;1285;1286;1287;1288;1288;1288;1437;1437;1511;1992;1992;2335;2335;2335;2335;2335;2335;2767;2767;2767;2767;2767;2767;2769;2774;2774;2774;2774;2776;2776;2778;2778;2778;2778;2778;2778;2778;2778;2778;2919;3315;3458;3553;3553;3554;3554;3569;3576;…	164	6	2335;2335;2335;2335;1277;2774	96
path:hsa04933	AGE-RAGE signaling pathway in diabetic complications	0.00578557	1.8456	22	0.0838908	20912	206	177;177;185;185;207;208;208;581;581;595;595;596;596;596;596;836;998;998;998;998;1019;1027;1277;1277;1277;1277;1278;1278;1281;1281;1281;1282;1282;1284;1284;1285;1285;1285;1285;1285;1285;1285;1286;1287;1288;1288;1288;1432;1432;1432;1432;1536;1536;1536;1729;1729;1729;1906;1958;1958;2152;2277;2308;2308;2335;2335;2335;2335;2335;2335;3265;3383;3383;3383;3552;3552;3553;3553;3569;3576;3576;3717;3717;3725…	164	6	2335;2277;2335;2335;2335;1277	99
path:hsa00640	Propanoate metabolism	0.00748668	2.38825	23	0.103837	20912	51	18;18;18;31;31;32;32;32;32;34;38;39;593;594;594;1629;1629;1629;1629;1738;1892;1962;3030;3030;3030;3939;3945;3945;3948;4329;4329;4329;4329;4329;4594;4594;5095;5095;5096;8801;8801;8801;8801;8802;8803;23417;26275;26275;55862;79611;92483	164	3	32;32;32	32
path:hsa00980	Metabolism of xenobiotics by cytochrome P450	0.0079819	2.54623	24	0.106093	20912	100	124;125;125;125;126;128;128;130;130;131;218;220;221;221;222;222;873;874;1543;1544;1544;1545;1545;1545;1545;1548;1548;1548;1548;1553;1555;1555;1555;1559;1559;1559;1559;1559;1559;1559;1565;1565;1565;1571;1571;1571;1571;1572;1576;1576;1576;1576;1577;1577;1577;1645;1645;1645;2052;2938;2938;2940;2941;2944;2944;2946;2947;2948;2948;2949;2950;2952;2953;3290;4258;4259;6822;6822;7363;7366;7366;7366;7367;85…	164	4	125;125;125;1645	74
path:hsa00010	Glycolysis / Gluconeogenesis	0.00826132	2.63536	25	0.105414	20912	101	124;125;125;125;126;128;128;130;130;131;217;218;219;219;220;221;221;222;222;223;224;224;224;226;226;229;229;229;229;229;229;229;230;501;501;501;669;1737;1737;1737;1738;2023;2023;2023;2026;2027;2203;2538;2597;2597;2597;2597;2597;2597;2645;2821;3098;3099;3099;3101;3939;3945;3945;3948;5105;5106;5160;5160;5161;5162;5162;5211;5211;5213;5214;5223;5224;5230;5230;5230;5230;5232;5236;5313;5313;5313;5315;5…	164	4	125;125;5105;125	67
path:hsa05222	Small cell lung cancer	0.0105355	3.36083	26	0.129263	20912	168	207;208;208;317;317;317;329;330;331;331;595;595;596;596;596;596;598;598;598;842;842;898;1017;1017;1017;1019;1021;1027;1030;1147;1163;1164;1282;1282;1284;1284;1285;1285;1285;1285;1285;1285;1285;1286;1287;1288;1288;1288;1869;1869;1870;1871;1871;2272;2335;2335;2335;2335;2335;2335;3551;3551;3551;3655;3655;3673;3674;3674;3674;3674;3675;3685;3688;3688;3688;3688;3688;3908;3908;3908;3908;3909;3910;3910;3…	164	5	2335;2335;2335;2335;1164	84
path:hsa00360	Phenylalanine metabolism	0.0162933	5.19757	27	0.192503	20912	25	218;220;221;221;222;222;314;1644;1644;2805;2806;3242;4128;4128;4128;4129;4282;5053;5053;5053;6898;6898;8639;10249;10249	164	2	4128;4128	17
path:hsa05200	Pathways in cancer	0.017302	5.51934	28	0.197119	20912	763	25;107;107;107;108;108;108;109;109;112;113;114;115;115;115;185;185;207;208;208;324;324;324;324;324;329;330;331;331;332;332;332;354;354;355;355;355;355;356;356;367;367;369;387;405;405;405;572;572;581;581;595;595;596;596;596;596;598;598;598;613;613;623;624;637;637;650;650;652;673;675;675;836;841;841;842;842;861;861;861;861;861;861;861;861;861;861;861;862;862;862;862;867;868;868;898;998;998;998;998;…	164	12	4312;332;2247;2335;2277;2335;5468;2335;2335;3815;1164;1956	395
path:hsa04640	Hematopoietic cell lineage	0.0182091	5.80871	29	0.2003	20912	193	290;909;910;911;912;913;913;914;915;916;917;920;920;921;924;924;925;926;926;928;929;930;931;931;933;933;933;933;945;947;948;948;948;951;952;960;960;960;960;960;960;960;960;966;966;966;966;1378;1378;1378;1378;1380;1435;1435;1435;1435;1436;1437;1437;1438;1438;1438;1438;1440;1441;1604;1604;1791;2056;2056;2057;2057;2057;2057;2057;2057;2208;2208;2209;2209;2322;2323;2323;2811;2812;2812;2814;2814;2815;2…	164	5	4311;4311;948;948;3815	97
path:hsa00071	Fatty acid degradation	0.0211894	6.75943	30	0.225314	20912	75	30;30;33;33;34;35;36;37;38;39;51;51;51;51;124;125;125;125;126;128;128;130;130;131;217;219;219;223;224;224;224;501;501;501;1374;1374;1374;1374;1375;1375;1376;1376;1579;1579;1632;1892;1962;2180;2180;2181;2181;2181;2182;2639;2639;3030;3030;3030;3032;3033;3033;3033;8310;8310;10449;10449;10455;23205;23205;23305;23305;23305;51703;81616;284541	164	3	125;125;125	44
path:hsa05030	Cocaine addiction	0.0242621	7.73962	31	0.249665	20912	79	468;627;1020;1385;1385;1385;1385;1386;1386;1388;1388;1388;1644;1644;1742;1742;1812;1813;1813;1813;1813;2354;2770;2771;2773;2773;2773;2778;2778;2778;2778;2778;2778;2778;2778;2778;2891;2902;2902;2902;2902;2902;2903;2904;2904;2905;2905;2906;2912;2913;3725;3725;3725;3725;4128;4128;4128;4129;4790;5173;5566;5566;5567;5567;5568;5970;5970;6531;6570;6571;7054;8787;8851;8851;9586;10488;64764;90993;90993	164	3	2354;4128;4128	49
path:hsa04614	Renin-angiotensin system	0.0259946	8.29227	32	0.259134	20912	32	183;185;185;186;186;186;290;1215;1359;1511;1636;2028;2028;3816;3817;3817;3817;4012;4142;4311;4311;5476;5547;5550;5550;5972;7064;10159;10159;10159;59272;59272	164	2	4311;4311	23
path:hsa00830	Retinol metabolism	0.0267162	8.52248	33	0.258257	20912	82	124;125;125;125;126;128;128;130;130;131;216;316;316;1543;1544;1544;1548;1548;1548;1548;1551;1555;1555;1555;1558;1558;1559;1559;1559;1559;1559;1559;1559;1562;1562;1576;1576;1576;1576;1577;1577;1577;1579;1579;1592;5959;6121;7363;7366;7366;7366;7367;8228;8228;8608;8630;8630;8694;8854;8854;9227;9249;10170;10901;10941;50700;51109;51109;51109;53630;54490;54575;54575;54575;54575;54575;54576;54576;54884;…	164	3	125;125;125	65
path:hsa04657	IL-17 signaling pathway	0.0268943	8.57928	34	0.252332	20912	144	836;841;841;1051;1147;1432;1432;1432;1432;1437;1437;1440;1673;1994;1994;2353;2354;2919;2920;2921;2932;3320;3320;3320;3320;3326;3326;3458;3551;3551;3551;3553;3553;3565;3565;3567;3569;3576;3576;3596;3605;3605;3627;3725;3725;3725;3725;3727;3727;3727;3934;4312;4314;4318;4322;4586;4586;4586;4790;4792;5594;5594;5595;5596;5596;5597;5598;5598;5599;5599;5600;5600;5600;5601;5601;5602;5603;5603;5743;5970;59…	164	4	4312;2354;4322;2920	93
path:hsa04350	TGF-beta signaling pathway	0.0274938	8.77051	35	0.250586	20912	145	90;91;91;91;91;91;91;92;93;268;269;387;650;650;652;653;653;654;654;655;655;655;655;656;656;657;657;658;659;659;1030;1387;1387;1634;1634;1634;1634;1874;1874;1875;2033;2033;3397;3398;3398;3398;3399;3400;3400;3400;3458;3624;3624;3625;3626;4052;4052;4086;4086;4087;4087;4087;4088;4088;4088;4088;4089;4089;4090;4090;4091;4091;4091;4091;4092;4093;4609;4681;4681;5308;5515;5516;5516;5518;5519;5519;5519;551…	164	4	3624;3400;3400;5519	84
path:hsa04810	Regulation of actin cytoskeleton	0.0294771	9.40321	36	0.2612	20912	377	60;60;60;60;60;71;71;71;71;71;71;71;71;81;87;87;87;324;324;324;324;324;369;387;623;624;673;929;998;998;998;998;1072;1129;1131;1132;1133;1398;1398;1398;1399;1399;1729;1729;1729;1730;1730;1730;1793;1950;1956;1956;1956;1956;1956;1956;2147;2149;2245;2246;2246;2247;2247;2248;2249;2250;2250;2250;2251;2252;2253;2254;2257;2257;2258;2259;2260;2260;2260;2260;2260;2260;2261;2261;2263;2263;2263;2263;2263;226…	164	7	3679;2247;2335;2335;2335;2335;1956	212
path:hsa04964	Proximal tubule bicarbonate reclamation	0.0323537	10.3208	37	0.278941	20912	36	358;358;476;477;477;478;481;481;482;483;486;486;760;762;762;1468;2744;2744;2744;2744;2744;2746;2746;2747;2747;4190;5105;5106;6550;8671;8671;8671;8671;10991;23439;27165	164	2	5105;477	23
path:hsa05034	Alcoholism	0.0351776	11.2217	38	0.295307	20912	230	135;136;369;468;627;673;801;801;801;801;801;801;801;801;801;801;810;810;814;1385;1385;1385;1385;1386;1386;1388;1388;1388;1392;1392;1644;1644;1812;1813;1813;1813;1813;2030;2030;2354;2770;2771;2773;2773;2773;2775;2775;2775;2778;2778;2778;2778;2778;2778;2778;2778;2778;2782;2782;2782;2783;2784;2785;2786;2787;2788;2790;2791;2792;2885;2902;2902;2902;2902;2902;2903;2904;2904;2905;2905;2906;3012;3013;301…	164	5	4915;2354;4915;4128;4128	180
path:hsa04910	Insulin signaling pathway	0.0428788	13.6784	39	0.350727	20912	243	31;31;32;32;32;32;207;208;208;369;572;572;673;801;801;801;801;801;801;801;801;801;801;810;810;867;868;868;1398;1398;1398;1399;1399;1977;1977;1977;1978;2002;2002;2002;2194;2194;2203;2308;2308;2319;2319;2475;2475;2538;2645;2872;2885;2889;2932;2997;2998;3098;3099;3099;3101;3265;3551;3551;3551;3630;3636;3643;3643;3667;3845;3845;3845;3991;3991;4893;5105;5106;5140;5140;5140;5170;5170;5170;5255;5256;525…	164	5	10580;5105;32;32;32	138
path:hsa04922	Glucagon signaling pathway	0.0492188	15.7008	40	0.39252	20912	175	31;31;32;32;32;32;108;108;108;207;208;208;468;801;801;801;801;801;801;801;801;801;801;810;810;815;815;816;816;816;816;816;818;818;818;1374;1374;1374;1374;1375;1375;1385;1385;1385;1385;1386;1386;1387;1387;2033;2033;2203;2308;2308;2538;2641;2642;2645;2776;2776;2778;2778;2778;2778;2778;2778;2778;2778;2778;2997;2998;3276;3708;3708;3708;3709;3709;3709;3709;3710;3710;3710;3939;3945;3945;3948;5105;5106;…	164	4	5105;32;32;32	103
path:hsa04975	Fat digestion and absorption	0.0586189	18.6994	41	0.456083	20912	50	19;19;19;39;335;335;337;338;948;948;948;949;949;949;1056;1208;2168;2169;2806;4547;5319;5320;5322;5322;5322;5406;5407;5407;5408;8399;8513;8611;8611;8612;8613;8613;8613;8694;10554;10554;10555;10555;26279;29881;30814;50487;64240;64600;80168;81579	164	2	948;948	41
path:hsa00260	Glycine, serine and threonine metabolism	0.064955	20.7207	42	0.493349	20912	53	189;189;189;211;212;275;314;501;501;501;635;669;875;1491;1491;1610;1738;1757;1757;1757;1757;2593;2628;2628;2653;2653;2731;4128;4128;4128;4129;5223;5224;5723;5723;6470;6470;6472;6472;6472;8639;9380;9380;9380;10993;23464;23464;26227;27232;29968;51268;63826;63826	164	2	4128;4128	40
path:hsa04114	Oocyte meiosis	0.0697535	22.2514	43	0.517474	20912	197	107;107;107;108;108;108;109;109;112;113;114;115;115;115;367;367;699;699;699;699;699;801;801;801;801;801;801;801;801;801;801;810;810;815;815;816;816;816;816;816;818;818;818;891;898;983;983;983;991;995;995;995;996;996;996;996;1017;1017;1017;3479;3479;3479;3479;3480;3480;3480;3630;3708;3708;3708;3709;3709;3709;3709;3710;3710;3710;4085;4342;5241;5347;5499;5500;5500;5500;5501;5515;5516;5516;5518;5519;…	164	4	983;699;5519;9133	124
path:hsa01524	Platinum drug resistance	0.0698939	22.2962	44	0.506731	20912	121	207;208;208;317;317;317;329;330;331;331;332;332;332;355;355;355;355;356;356;472;472;472;538;538;540;572;572;578;581;581;596;596;596;596;598;598;598;637;637;672;672;836;841;841;842;842;1026;1029;1029;1029;1244;1317;2064;2064;2067;2067;2938;2938;2940;2941;2944;2944;2946;2947;2948;2948;2949;2950;2952;2953;2956;2956;2956;4193;4193;4193;4193;4193;4217;4217;4258;4259;4292;4436;4437;4437;5170;5170;5170;…	164	3	7153;7153;332	73
path:hsa04115	p53 signaling pathway	0.0712608	22.7322	45	0.50516	20912	122	317;317;317;355;355;355;355;472;472;472;545;545;575;581;581;595;595;637;637;836;841;841;842;842;891;894;894;894;896;898;900;901;901;901;983;983;983;1017;1017;1017;1019;1021;1026;1029;1029;1029;1111;1111;1643;1647;2810;2810;2810;3479;3479;3479;3479;3486;3486;3732;4193;4193;4193;4193;4193;4194;4616;4616;4616;4616;5054;5054;5268;5366;5366;5728;5728;5728;5728;6241;6241;6477;6477;7057;7057;7057;7057;7…	164	3	6241;983;6241	67
path:hsa05031	Amphetamine addiction	0.0712608	22.7322	46	0.494178	20912	122	468;775;775;776;776;801;801;801;801;801;801;801;801;801;801;810;810;814;815;815;816;816;816;816;816;818;818;818;1385;1385;1385;1385;1386;1386;1388;1388;1388;1644;1644;1812;2353;2354;2778;2778;2778;2778;2778;2778;2778;2778;2778;2890;2890;2891;2892;2892;2892;2893;2902;2902;2902;2902;2902;2903;2904;2904;2905;2905;2906;3065;3725;3725;3725;3725;4128;4128;4128;4129;5173;5499;5500;5500;5500;5501;5530;55…	164	3	2354;4128;4128	68
path:hsa00330	Arginine and proline metabolism	0.0737395	23.5229	47	0.500487	20912	57	26;217;219;219;223;224;224;224;262;262;383;384;384;501;501;501;1152;1158;1159;1160;1610;2593;2628;2628;2805;2806;4128;4128;4128;4129;4842;4842;4843;4846;4942;4953;5033;5625;5831;5832;6303;6303;6303;6303;6611;6723;8659;8659;8974;51056;54498;54498;55748;58510;65263;79814;79814	164	2	4128;4128	50
path:hsa00480	Glutathione metabolism	0.0759924	24.2416	48	0.505033	20912	58	290;2539;2678;2678;2678;2678;2678;2687;2729;2729;2730;2876;2877;2878;2878;2879;2880;2880;2882;2936;2937;2937;2938;2938;2940;2941;2944;2944;2946;2947;2948;2948;2949;2950;2952;2953;3417;3418;3418;4258;4259;4953;5226;6240;6240;6241;6241;6611;6723;9027;9027;9446;26873;27306;51056;51471;79017;373156	164	2	6241;6241	54
path:hsa00380	Tryptophan metabolism	0.0782669	24.9671	49	0.509534	20912	59	15;26;38;39;217;219;219;223;224;224;224;316;316;438;438;501;501;501;847;847;847;883;1543;1544;1544;1545;1545;1545;1545;1644;1644;1892;1962;2639;2639;3030;3030;3030;3033;3033;3033;3620;4128;4128;4128;4129;4967;6999;7166;8564;8564;8564;8942;8942;8942;8942;23498;55753;56267	164	2	4128;4128	40
path:hsa05416	Viral myocarditis	0.0855769	27.299	50	0.54598	20912	132	25;27;60;60;60;60;60;71;71;71;71;71;71;71;71;595;595;637;637;836;841;841;842;842;857;857;940;940;940;941;942;942;942;958;958;958;958;959;1525;1604;1604;1605;1605;1756;1756;1756;1981;1981;1982;1982;2534;2534;2534;3105;3105;3106;3106;3106;3107;3107;3107;3107;3108;3109;3111;3111;3111;3111;3112;3113;3113;3113;3115;3117;3117;3117;3119;3119;3119;3119;3119;3119;3119;3122;3122;3123;3123;3123;3123;3123;31…	164	3	1756;857;857	59
path:hsa00561	Glycerolipid metabolism	0.0971894	31.0034	51	0.60791	20912	67	217;219;219;223;224;224;224;231;501;501;501;1056;1606;1606;1607;1608;1609;2710;2710;2710;2710;2712;2717;3990;4023;4023;5406;5407;5407;5408;8513;8525;8526;8527;8611;8611;8612;8613;8613;8613;8694;9162;9388;9663;9663;10327;10554;10554;10555;10555;11343;23175;23175;23175;26007;55326;55750;55750;56894;56895;57016;57104;57104;80168;80339;129642;160851	164	2	4023;4023	61
path:hsa04216	Ferroptosis	0.112136	35.7714	52	0.687911	20912	73	246;1356;1536;1536;1536;2180;2180;2181;2181;2181;2182;2495;2495;2512;2512;2729;2729;2730;2879;2937;2937;3162;4891;4891;4891;4891;5093;5094;5094;5094;5094;5621;5621;6303;6303;6303;6303;6520;7018;7018;7018;7018;7037;7037;7157;7157;7417;7419;7419;7419;8031;9474;9474;9474;10162;10162;10533;23305;23305;23305;23516;23657;23657;23657;51703;55240;64116;64116;64116;64116;81631;81631;440738	164	2	7018;7018	40
path:hsa04550	Signaling pathways regulating pluripotency of stem cells	0.116465	37.1525	53	0.70099	20912	237	90;91;91;91;91;91;91;92;93;207;208;208;324;324;324;324;324;463;648;652;657;657;658;659;659;1432;1432;1432;1432;1499;1749;1852;1855;1856;1856;1857;1857;2103;2247;2247;2260;2260;2260;2260;2260;2260;2261;2261;2263;2263;2263;2263;2263;2263;2263;2263;2263;2263;2264;2264;2535;2885;2932;3175;3211;3265;3397;3398;3398;3398;3399;3400;3400;3400;3479;3479;3479;3479;3480;3480;3480;3572;3572;3572;3572;3572;362…	164	4	3624;3400;3400;2247	139
path:hsa04310	Wnt signaling pathway	0.117776	37.5705	54	0.69575	20912	238	324;324;324;324;324;387;595;595;815;815;816;816;816;816;816;818;818;818;894;894;894;896;1387;1387;1452;1452;1452;1452;1452;1452;1452;1454;1454;1457;1457;1457;1457;1459;1460;1487;1487;1487;1488;1488;1488;1488;1488;1488;1499;1855;1856;1856;1857;1857;2033;2033;2239;2239;2535;2932;3725;3725;3725;3725;4040;4040;4041;4088;4088;4088;4088;4089;4089;4316;4609;4772;4772;4772;4772;4775;4775;4775;4776;4776;5…	164	4	11197;6422;6422;6422	143
path:hsa04728	Dopaminergic synapse	0.117776	37.5705	55	0.6831	20912	238	207;208;208;406;406;409;468;773;773;773;774;775;775;776;776;801;801;801;801;801;801;801;801;801;801;810;810;815;815;816;816;816;816;816;818;818;818;1312;1312;1312;1312;1385;1385;1385;1385;1386;1386;1388;1388;1388;1432;1432;1432;1432;1644;1644;1812;1813;1813;1813;1813;1814;1814;1815;1816;2353;2770;2771;2773;2773;2773;2774;2774;2774;2774;2775;2775;2775;2776;2776;2778;2778;2778;2778;2778;2778;2778;2…	164	4	4128;4128;2774;5519	130
path:hsa05219	Bladder cancer	0.135557	43.2428	56	0.772192	20912	82	369;595;595;673;999;999;1019;1026;1029;1029;1029;1612;1612;1613;1613;1839;1839;1839;1869;1869;1870;1871;1871;1890;1890;1950;1956;1956;1956;1956;1956;1956;2064;2064;2261;2261;3265;3576;3576;3845;3845;3845;4193;4193;4193;4193;4193;4312;4313;4318;4609;4893;5594;5594;5595;5604;5605;5605;5605;5894;5925;5925;6714;6714;6714;7057;7057;7057;7057;7057;7157;7157;7380;7422;7422;7422;7422;9252;9252;11186;2360…	164	2	4312;1956	41
path:hsa04144	Endocytosis	0.153991	49.1231	57	0.861809	20912	460	153;154;155;155;156;156;156;157;157;161;161;161;161;163;163;273;274;274;274;274;274;375;375;377;377;377;381;382;382;387;408;408;408;408;409;829;830;830;832;832;832;832;857;857;858;858;858;859;867;868;868;998;998;998;998;1173;1175;1175;1175;1211;1211;1211;1211;1211;1212;1212;1212;1212;1213;1213;1234;1436;1601;1601;1601;1601;1759;1785;1785;1950;1956;1956;1956;1956;1956;1956;2060;2060;2065;2065;2066…	164	6	857;858;857;3815;858;1956	260
path:hsa05418	Fluid shear stress and atherosclerosis	0.153994	49.124	58	0.846965	20912	264	60;60;60;60;60;71;71;71;71;71;71;71;71;90;92;93;207;208;208;387;445;596;596;596;596;652;657;657;658;659;659;801;801;801;801;801;801;801;801;801;801;810;810;857;857;858;858;858;859;1003;1147;1432;1432;1432;1432;1499;1514;1535;1728;1728;1728;1843;1843;1906;2353;2817;2817;2938;2938;2940;2941;2944;2944;2946;2947;2948;2948;2949;2950;2952;2953;3162;3320;3320;3320;3320;3326;3326;3383;3383;3383;3458;3551…	164	4	857;858;857;858	139
path:hsa04630	Jak-STAT signaling pathway	0.156939	50.0637	59	0.848537	20912	266	207;208;208;316;316;595;595;596;596;596;596;598;598;598;894;894;894;896;1026;1154;1270;1271;1387;1387;1437;1437;1438;1438;1438;1438;1439;1440;1441;1442;1442;1442;1442;1442;1442;1442;1442;1443;1443;1443;1489;2033;2033;2056;2056;2057;2057;2057;2057;2057;2057;2273;2273;2273;2273;2273;2475;2475;2670;2688;2688;2688;2688;2689;2689;2690;2885;3265;3439;3439;3440;3441;3442;3443;3444;3445;3446;3448;3449;34…	164	4	3952;2273;2273;3953	156
path:hsa05010	Alzheimer's disease	0.156939	50.0637	60	0.834394	20912	266	102;102;102;317;317;317;322;348;348;348;351;351;351;355;355;355;355;487;488;488;488;489;489;489;489;498;506;509;509;509;509;513;513;514;515;516;517;517;518;518;522;539;539;572;572;637;637;775;775;776;776;778;779;801;801;801;801;801;801;801;801;801;801;810;810;823;824;824;836;840;841;841;842;842;1020;1327;1327;1327;1329;1329;1329;1329;1337;1339;1340;1345;1346;1347;1349;1350;1350;1350;1351;1537;208…	164	4	4311;4023;4311;4023	171
path:hsa04066	HIF-1 signaling pathway	0.183626	58.5766	61	0.960272	20912	188	207;208;208;226;226;284;284;285;285;405;405;405;596;596;596;596;815;815;816;816;816;816;816;818;818;818;1026;1027;1387;1387;1536;1536;1536;1906;1950;1956;1956;1956;1956;1956;1956;1977;1977;1977;1978;2023;2023;2023;2026;2027;2033;2033;2056;2056;2064;2064;2321;2321;2321;2475;2475;2597;2597;2597;2597;2597;2597;2872;3091;3098;3099;3099;3101;3162;3458;3459;3459;3460;3479;3479;3479;3479;3480;3480;3480;…	164	3	7018;7018;1956	99
path:hsa04923	Regulation of lipolysis in adipocytes	0.199238	63.5568	62	1.02511	20912	105	107;107;107;108;108;108;109;109;112;113;114;115;115;115;134;134;153;154;155;155;207;208;208;364;1081;2167;2770;2771;2773;2773;2773;2778;2778;2778;2778;2778;2778;2778;2778;2778;3630;3643;3643;3667;3991;3991;4852;4881;4881;4886;5140;5140;5140;5290;5291;5291;5293;5293;5295;5295;5295;5296;5296;5346;5566;5566;5567;5567;5568;5592;5592;5593;5733;5733;5733;5733;5733;5733;5733;5733;5733;5733;5742;5742;574…	164	2	5346;2167	54
path:hsa00240	Pyrimidine metabolism	0.210677	67.2059	63	1.06676	20912	109	318;661;790;953;953;953;955;956;957;978;1503;1633;1635;1635;1635;1723;1723;1806;1807;1841;1854;1854;1854;1890;1890;4830;4831;4832;4833;4860;4907;5167;5167;5422;5424;5425;5426;5427;5430;5430;5430;5431;5432;5432;5432;5433;5433;5434;5434;5435;5436;5437;5438;5439;5440;5440;5441;5441;5557;5558;5558;5558;6240;6240;6241;6241;7083;7084;7084;7084;7298;7298;7371;7372;7372;7372;7378;9533;9533;9583;9583;1020…	164	2	6241;6241	102
path:hsa00564	Glycerophospholipid metabolism	0.216421	69.0385	64	1.07873	20912	111	43;43;43;1040;1040;1103;1119;1119;1120;1606;1606;1607;1608;1609;2819;2819;2820;2820;3931;3931;5130;5130;5319;5320;5321;5322;5322;5322;5337;5337;5337;5337;5338;5833;6901;6901;8398;8398;8398;8399;8443;8525;8526;8527;8605;8611;8611;8612;8613;8613;8613;8681;8681;8681;8760;8760;9162;9468;9468;9489;9663;9663;9791;9926;10162;10162;10390;10400;10423;10434;10434;10554;10554;10555;10555;10908;11145;11313;1…	164	2	2819;2819	97
path:hsa00500	Starch and sucrose metabolism	0.235019	74.9711	65	1.1534	20912	34	178;276;2538;2548;2632;2645;2821;2992;2992;2997;2998;3098;3099;3099;3101;5167;5167;5236;5834;5836;5837;6476;7360;8908;8908;8908;8972;11181;57733;57818;80201;92579;92579;93432	164	1	8908	36
path:hsa04932	Non-alcoholic fatty liver disease (NAFLD)	0.244601	78.0277	66	1.18224	20912	218	207;208;208;355;355;355;355;356;356;468;581;581;637;637;836;840;841;841;998;998;998;998;1050;1327;1327;1327;1329;1329;1329;1329;1337;1339;1340;1345;1346;1347;1349;1350;1350;1350;1351;1537;1571;1571;1571;1571;1649;1965;1965;1965;2081;2931;2931;2932;3551;3551;3551;3552;3552;3553;3553;3569;3570;3570;3576;3576;3630;3643;3643;3667;3725;3725;3725;3725;3952;3953;3953;3953;3953;3953;4217;4217;4296;4694;4…	164	3	3952;9370;3953	149
path:hsa04320	Dorso-ventral axis formation	0.264599	84.407	67	1.25981	20912	39	673;1956;1956;1956;1956;1956;1956;2113;2114;2114;2120;2885;3845;3845;3845;4851;4853;4853;4853;4853;4854;4854;4855;5594;5594;5595;5604;6654;6654;6655;6655;6655;6655;9271;22849;51513;55124;55124;64506	164	1	1956	28
path:hsa05230	Central carbon metabolism in cancer	0.274362	87.5214	68	1.28708	20912	131	207;208;208;1956;1956;1956;1956;1956;1956;2064;2064;2260;2260;2260;2260;2260;2260;2261;2261;2263;2263;2263;2263;2263;2263;2263;2263;2263;2263;2322;2475;2475;2539;2645;2744;2744;2744;2744;2744;3091;3098;3099;3099;3101;3265;3417;3815;3845;3845;3845;3939;4233;4233;4233;4233;4609;4893;4914;4916;4916;4916;4916;4916;4916;4916;5156;5156;5156;5159;5160;5160;5161;5162;5162;5163;5211;5211;5213;5214;5223;52…	164	2	3815;1956	65
path:hsa05218	Melanoma	0.28017	89.3742	69	1.29528	20912	133	207;208;208;369;572;572;595;595;673;999;999;1019;1021;1026;1029;1029;1029;1869;1869;1870;1871;1871;1950;1956;1956;1956;1956;1956;1956;2246;2246;2247;2247;2248;2249;2250;2250;2250;2251;2252;2253;2254;2257;2257;2258;2259;2260;2260;2260;2260;2260;2260;3082;3082;3082;3082;3082;3265;3479;3479;3479;3479;3480;3480;3480;3845;3845;3845;4193;4193;4193;4193;4193;4233;4233;4233;4233;4286;4893;5154;5154;5155;…	164	2	2247;1956	69
path:hsa01100	Metabolic pathways	0.301371	96.1374	70	1.37339	20912	1635	9;10;15;18;18;18;26;28;28;30;30;31;31;32;32;32;32;33;33;34;35;36;37;38;39;47;47;47;48;50;50;51;51;51;51;52;52;52;53;54;95;100;100;124;125;125;125;126;128;128;130;130;131;132;132;158;158;159;178;189;189;189;191;203;203;204;204;204;204;204;204;205;205;210;210;211;212;216;217;218;219;219;220;221;221;222;222;223;224;224;224;226;226;229;229;229;229;229;229;229;230;231;239;240;240;240;240;242;246;247;2…	164	15	125;125;6241;4128;5105;32;4128;1066;32;32;8644;443;125;8908;6241	1272
path:hsa04914	Progesterone-mediated oocyte maturation	0.303357	96.7709	71	1.36297	20912	141	107;107;107;108;108;108;109;109;112;113;114;115;115;115;207;208;208;369;673;699;699;699;699;699;890;890;891;983;983;983;993;993;994;995;995;995;996;996;996;996;1017;1017;1017;1432;1432;1432;1432;2770;2771;2773;2773;2773;3320;3320;3320;3320;3326;3326;3479;3479;3479;3479;3480;3480;3480;3630;3845;3845;3845;4085;4342;5140;5140;5140;5241;5290;5291;5291;5293;5293;5295;5295;5295;5296;5296;5347;5566;5566…	164	2	983;699	94
path:hsa05224	Breast cancer	0.316822	101.066	72	1.4037	20912	252	182;182;182;182;207;208;208;324;324;324;324;324;369;595;595;672;672;673;675;675;1019;1021;1026;1452;1452;1452;1452;1452;1452;1452;1499;1855;1856;1856;1857;1857;1869;1869;1870;1871;1871;1950;1956;1956;1956;1956;1956;1956;2064;2064;2099;2099;2099;2099;2099;2099;2099;2099;2099;2100;2100;2100;2100;2100;2246;2246;2247;2247;2248;2249;2250;2250;2250;2251;2252;2253;2254;2257;2257;2258;2259;2260;2260;2260…	164	3	2247;3815;1956	144
path:hsa04215	Apoptosis - multiple species	0.325733	103.909	73	1.42341	20912	50	317;317;317;329;330;331;331;332;332;332;578;581;581;596;596;596;596;598;598;598;637;637;836;840;841;841;842;842;4804;5366;5366;5414;5414;5599;5599;5601;5601;5602;7132;8678;8678;8772;10018;10018;27113;27429;27429;54205;56616;79444	164	1	332	33
path:hsa04211	Longevity regulating pathway	0.326413	104.126	74	1.4071	20912	149	107;107;107;108;108;108;109;109;112;113;114;115;115;115;207;208;208;468;581;581;814;847;847;847;1385;1385;1385;1385;1386;1386;1388;1388;1388;1977;1977;1977;1978;2308;2308;2309;2309;2309;2309;2475;2475;3265;3479;3479;3479;3479;3480;3480;3480;3630;3643;3643;3667;3845;3845;3845;4790;4893;5290;5291;5291;5293;5293;5295;5295;5295;5296;5296;5468;5562;5562;5563;5564;5564;5565;5566;5566;5567;5567;5568;557…	164	2	9370;5468	89
path:hsa04261	Adrenergic signaling in cardiomyocytes	0.327542	104.486	75	1.39314	20912	257	70;107;107;107;108;108;108;109;109;112;113;114;115;115;115;146;146;147;148;148;148;148;153;154;185;185;186;186;186;207;208;208;468;476;477;477;478;481;481;482;483;486;486;488;488;488;490;490;490;491;491;491;492;492;492;493;493;493;596;596;596;596;775;775;776;776;778;779;781;782;782;782;783;783;783;784;784;785;786;801;801;801;801;801;801;801;801;801;801;810;810;815;815;816;816;816;816;816;818;818;…	164	3	5502;477;5519	144
path:hsa05412	Arrhythmogenic right ventricular cardiomyopathy (ARVC)	0.329282	105.041	76	1.38212	20912	150	60;60;60;60;60;71;71;71;71;71;71;71;71;88;88;88;88;89;488;488;488;775;775;776;776;778;779;781;782;782;782;783;783;783;784;784;785;786;1000;1000;1495;1495;1495;1495;1496;1499;1605;1605;1674;1674;1674;1756;1756;1756;1824;1824;1829;1832;2010;2697;3655;3655;3672;3673;3674;3674;3674;3674;3675;3676;3676;3676;3678;3679;3679;3680;3685;3688;3688;3688;3688;3688;3690;3690;3690;3690;3690;3690;3690;3691;3691;…	164	2	3679;1756	72
path:hsa00020	Citrate cycle (TCA cycle)	0.34151	108.942	77	1.41483	20912	53	47;47;47;48;50;50;1431;1737;1737;1737;1738;1743;2271;2271;2271;3417;3418;3418;3419;3419;3420;3420;3420;3421;3421;4190;4191;4191;4967;5091;5105;5106;5160;5160;5161;5162;5162;6389;6390;6390;6391;6391;6391;6391;6392;6392;8801;8801;8801;8801;8802;8803;55753	164	1	5105	30
path:hsa00250	Alanine, aspartate and glutamate metabolism	0.346688	110.593	78	1.41786	20912	54	18;18;18;158;158;159;189;189;189;435;440;443;445;790;1373;1373;2346;2346;2346;2346;2571;2571;2571;2572;2572;2572;2673;2673;2744;2744;2744;2744;2744;2746;2746;2747;2747;2752;2752;2752;2805;2806;2875;5471;5471;7915;7915;8528;8528;8659;8659;9945;27165;56954	164	1	443	35
path:hsa00983	Drug metabolism - other enzymes	0.346688	110.593	79	1.39992	20912	54	9;10;978;1066;1548;1548;1548;1548;1576;1576;1576;1576;1806;1807;1890;1890;2990;3251;3614;3615;3704;7083;7084;7084;7084;7172;7172;7363;7366;7366;7366;7367;7371;7372;7372;7372;7378;7498;8824;8824;8824;8833;10941;51733;54490;54575;54575;54575;54575;54575;54576;54576;54963;79799	164	1	1066	46
path:hsa05410	Hypertrophic cardiomyopathy (HCM)	0.349268	111.416	80	1.39271	20912	157	60;60;60;60;60;70;71;71;71;71;71;71;71;71;488;488;488;775;775;776;776;778;779;781;782;782;782;783;783;783;784;784;785;786;1605;1605;1636;1674;1674;1674;1756;1756;1756;2010;3479;3479;3479;3479;3569;3655;3655;3672;3673;3674;3674;3674;3674;3675;3676;3676;3676;3678;3679;3679;3680;3685;3688;3688;3688;3688;3688;3690;3690;3690;3690;3690;3690;3690;3691;3691;3691;3691;3693;3693;3693;3693;3694;3694;3695;36…	164	2	3679;1756	83
path:hsa04973	Carbohydrate digestion and absorption	0.356921	113.858	81	1.40565	20912	56	207;208;208;276;476;477;477;478;481;481;482;483;486;486;776;776;2538;2542;2542;3098;3099;3099;3101;3938;5290;5291;5291;5293;5293;5295;5295;5295;5296;5296;5330;5330;5579;5579;6476;6514;6518;6518;6523;8503;8503;8972;10000;10000;10000;23439;57818;80201;92579;92579;93432;346562	164	1	477	44
path:hsa04972	Pancreatic secretion	0.36624	116.831	82	1.42476	20912	163	107;107;107;108;108;108;109;109;112;113;114;115;115;115;387;476;477;477;478;481;481;482;483;486;486;487;488;488;488;489;489;489;489;490;490;490;491;491;491;492;492;492;493;493;493;683;760;886;886;952;1056;1080;1080;1080;1080;1131;1179;1357;1358;1359;1360;1361;1504;1506;1811;1811;2776;2776;2778;2778;2778;2778;2778;2778;2778;2778;2778;3708;3708;3708;3709;3709;3709;3709;3710;3710;3710;3778;3778;3778…	164	2	477;22802	96
path:hsa04145	Phagosome	0.368204	117.457	83	1.41514	20912	276	60;60;60;60;60;71;71;71;71;71;71;71;71;523;523;525;526;527;527;528;528;528;529;533;534;535;535;537;715;718;811;811;811;821;821;821;929;948;948;948;949;949;949;1311;1514;1520;1520;1535;1536;1536;1536;1778;1780;1781;1783;1783;2204;2204;2204;2204;2204;2209;2209;2212;2213;2214;2215;3105;3105;3106;3106;3106;3107;3107;3107;3107;3108;3109;3111;3111;3111;3111;3112;3113;3113;3113;3115;3117;3117;3117;3119;…	164	3	1311;948;948	152
path:hsa04014	Ras signaling pathway	0.36959	117.899	84	1.40356	20912	392	25;27;207;208;208;284;284;285;285;356;356;382;382;387;572;572;598;598;598;801;801;801;801;801;801;801;801;801;801;810;810;998;998;998;998;1147;1435;1435;1435;1435;1436;1942;1943;1944;1945;1946;1946;1950;1956;1956;1956;1956;1956;1956;1969;2002;2002;2002;2113;2114;2114;2246;2246;2247;2247;2248;2249;2250;2250;2250;2251;2252;2253;2254;2257;2257;2258;2259;2260;2260;2260;2260;2260;2260;2261;2261;2263;2…	164	4	2247;2277;3815;1956	227
path:hsa02010	ABC transporters	0.371973	118.659	85	1.39599	20912	59	19;19;19;20;20;20;21;22;24;215;225;368;368;368;1080;1080;1080;1080;1244;4363;4363;5243;5243;5244;5825;5826;5826;6833;6833;6890;6891;6891;6891;8647;8647;8714;8714;9429;9619;9619;10057;10058;10058;10060;10060;10060;10257;10347;10351;11194;23457;23457;23460;23461;26154;64137;64240;89845;89845	164	1	10351	45
path:hsa05143	African trypanosomiasis	0.376913	120.235	86	1.39808	20912	60	335;335;355;355;355;355;356;356;2150;2150;2776;2776;3039;3039;3039;3039;3039;3039;3043;3043;3043;3250;3383;3383;3383;3458;3553;3553;3569;3586;3592;3593;3606;3620;3910;3910;3910;3910;3910;4615;5330;5330;5331;5332;5332;5578;5578;5578;5578;5579;5579;5582;6401;7064;7124;7412;8542;23236;23236;23236	164	1	3043	35
path:hsa05216	Thyroid cancer	0.376913	120.235	87	1.38201	20912	60	595;595;673;999;999;1499;3265;3845;3845;3845;4609;4893;4914;5468;5594;5594;5595;5604;5605;5605;5605;5979;5979;5979;6256;6256;6257;6257;6257;6258;6932;6932;6934;6934;6934;6934;6934;6934;7157;7157;7170;7175;7175;7175;7849;7849;7849;7849;7849;7849;7849;7849;8030;8031;10342;10342;51176;51176;51176;83439	164	1	5468	29
path:hsa04062	Chemokine signaling pathway	0.383098	122.208	88	1.38873	20912	283	107;107;107;108;108;108;109;109;112;113;114;115;115;115;156;156;156;157;157;207;208;208;387;408;408;408;408;409;643;643;673;998;998;998;998;1147;1230;1230;1232;1233;1234;1235;1236;1237;1398;1398;1398;1399;1399;1524;1794;2185;2185;2268;2309;2309;2309;2309;2770;2771;2773;2773;2773;2782;2782;2782;2783;2784;2785;2786;2787;2788;2790;2791;2792;2826;2829;2833;2833;2868;2868;2869;2869;2870;2870;2870;2870…	164	3	2920;6373;6376	185
path:hsa04960	Aldosterone-regulated sodium reabsorption	0.3915	124.888	89	1.40324	20912	63	476;477;477;478;481;481;482;483;486;486;2810;2810;2810;3291;3479;3479;3479;3479;3630;3643;3643;3667;3758;3758;3845;3845;3845;4306;5170;5170;5170;5290;5291;5291;5293;5293;5295;5295;5295;5296;5296;5578;5578;5578;5578;5579;5579;5582;5594;5594;5595;6337;6337;6337;6338;6340;6446;8503;8503;9351;23327;23327;23439	164	1	477	37
path:hsa04530	Tight junction	0.391575	124.912	90	1.38792	20912	287	60;60;60;60;60;71;71;71;71;71;71;71;71;81;87;87;87;387;595;595;776;776;861;861;861;861;861;861;861;861;861;861;861;909;910;911;912;913;913;998;998;998;998;1019;1080;1080;1080;1080;1364;1365;1365;1366;1739;1739;1739;1739;1739;1740;1741;1741;1741;1741;2017;2017;2017;2017;2064;2064;2626;3059;3308;3308;3308;3308;3688;3688;3688;3688;3688;3725;3725;3725;3725;3993;3996;3996;4214;4217;4217;4218;4301;4301…	164	3	4629;4629;5519	170
path:hsa04520	Adherens junction	0.394138	125.73	91	1.38165	20912	173	52;52;52;60;60;60;60;60;71;71;71;71;71;71;71;71;81;87;87;87;387;998;998;998;998;999;999;1387;1387;1457;1457;1457;1457;1459;1460;1495;1495;1495;1495;1496;1499;1500;1500;1500;1956;1956;1956;1956;1956;1956;2033;2033;2064;2064;2241;2260;2260;2260;2260;2260;2260;2534;2534;2534;3480;3480;3480;3643;3643;4008;4087;4087;4087;4088;4088;4088;4088;4089;4089;4233;4233;4233;4233;4301;4301;4301;5594;5594;5595;5…	164	2	10580;1956	72
path:hsa04726	Serotonergic synapse	0.402401	128.366	92	1.39528	20912	176	239;240;240;240;240;242;246;247;351;351;351;369;673;773;773;773;774;775;775;776;776;778;779;836;1557;1558;1558;1559;1559;1559;1559;1559;1559;1559;1562;1562;1565;1565;1565;1573;1644;1644;1843;1843;2560;2561;2562;2770;2771;2773;2773;2773;2775;2775;2775;2776;2776;2778;2778;2778;2778;2778;2778;2778;2778;2778;2782;2782;2782;2783;2784;2785;2786;2787;2788;2790;2791;2792;3265;3350;3351;3352;3354;3355;335…	164	2	4128;4128	113
path:hsa05414	Dilated cardiomyopathy	0.40788	130.114	93	1.39907	20912	178	60;60;60;60;60;70;71;71;71;71;71;71;71;71;107;107;107;108;108;108;109;109;112;113;114;115;115;115;153;488;488;488;775;775;776;776;778;779;781;782;782;782;783;783;783;784;784;785;786;1605;1605;1674;1674;1674;1756;1756;1756;2010;2778;2778;2778;2778;2778;2778;2778;2778;2778;3479;3479;3479;3479;3655;3655;3672;3673;3674;3674;3674;3674;3675;3676;3676;3676;3678;3679;3679;3680;3685;3688;3688;3688;3688;36…	164	2	3679;1756	90
path:hsa04540	Gap junction	0.410611	130.985	94	1.39346	20912	179	107;107;107;108;108;108;109;109;112;113;114;115;115;115;153;983;983;983;1453;1453;1453;1812;1813;1813;1813;1813;1902;1902;1902;1950;1956;1956;1956;1956;1956;1956;2697;2767;2767;2767;2767;2767;2767;2770;2771;2773;2773;2773;2776;2776;2778;2778;2778;2778;2778;2778;2778;2778;2778;2885;2911;2911;2911;2915;2915;2977;2982;2983;2983;3265;3356;3356;3357;3358;3358;3708;3708;3708;3709;3709;3709;3709;3710;37…	164	2	983;1956	88
path:hsa04015	Rap1 signaling pathway	0.412143	131.474	95	1.38393	20912	416	60;60;60;60;60;71;71;71;71;71;71;71;71;107;107;107;108;108;108;109;109;112;113;114;115;115;115;135;136;207;208;208;284;284;285;285;387;673;801;801;801;801;801;801;801;801;801;801;810;810;889;889;889;998;998;998;998;999;999;1268;1268;1268;1398;1398;1398;1399;1399;1432;1432;1432;1432;1435;1435;1435;1435;1436;1499;1500;1500;1500;1813;1813;1813;1813;1902;1902;1902;1942;1943;1944;1945;1946;1946;1950;1…	164	4	2247;2277;3815;1956	210
path:hsa01521	EGFR tyrosine kinase inhibitor resistance	0.43223	137.881	96	1.43627	20912	187	207;208;208;369;558;558;572;572;581;581;596;596;596;596;598;598;598;673;1950;1956;1956;1956;1956;1956;1956;1977;1977;1977;1978;2064;2064;2065;2065;2247;2247;2261;2261;2263;2263;2263;2263;2263;2263;2263;2263;2263;2263;2309;2309;2309;2309;2475;2475;2549;2549;2621;2621;2885;2932;3082;3082;3082;3082;3082;3084;3084;3084;3084;3084;3084;3265;3479;3479;3479;3479;3480;3480;3480;3569;3570;3570;3716;3717;37…	164	2	2247;1956	79
path:hsa05142	Chagas disease (American trypanosomiasis)	0.434904	138.734	97	1.43025	20912	188	107;107;107;207;208;208;355;355;355;355;356;356;624;712;713;718;811;811;811;841;841;915;916;917;919;1147;1432;1432;1432;1432;1636;2353;2767;2767;2767;2767;2767;2767;2769;2770;2771;2773;2773;2773;2774;2774;2774;2774;2775;2775;2775;2776;2776;2778;2778;2778;2778;2778;2778;2778;2778;2778;3456;3458;3459;3459;3460;3551;3551;3551;3553;3553;3558;3569;3576;3576;3586;3592;3593;3654;3725;3725;3725;3725;4087…	164	2	2774;5519	102
path:hsa04668	TNF signaling pathway	0.43757	139.585	98	1.42434	20912	189	182;182;182;182;207;208;208;329;330;355;355;355;355;468;602;602;836;840;841;841;843;843;843;843;1051;1147;1326;1385;1385;1385;1385;1386;1386;1388;1388;1388;1432;1432;1432;1432;1435;1435;1435;1435;1437;1437;1906;2353;2919;2920;2921;3383;3383;3383;3551;3551;3551;3553;3553;3569;3600;3600;3627;3725;3725;3725;3725;3726;3976;4049;4217;4217;4314;4318;4323;4323;4323;4323;4790;4792;5290;5291;5291;5293;529…	164	2	2920;6376	108
path:hsa04623	Cytosolic DNA-sensing pathway	0.44214	141.043	99	1.42467	20912	74	103;661;834;834;834;834;834;1147;3439;3439;3440;3441;3442;3443;3444;3445;3446;3448;3449;3451;3452;3456;3551;3551;3551;3553;3553;3569;3606;3627;3661;3665;4790;4792;4793;4793;5434;5434;5435;5437;5440;5440;5441;5441;5970;5970;6351;6352;6352;8517;8517;8737;9447;9533;9533;9641;9641;10621;10622;10622;10623;10623;11277;11277;23586;29108;29110;51082;51728;55703;55718;57506;81030;90865	164	1	90865	64
path:hsa04930	Type II diabetes mellitus	0.459497	146.58	100	1.4658	20912	78	773;773;773;774;775;775;776;776;777;2475;2475;2645;3098;3099;3099;3101;3551;3551;3551;3630;3643;3643;3651;3651;3651;3667;5290;5291;5291;5293;5293;5295;5295;5295;5296;5296;5313;5313;5313;5315;5315;5580;5581;5590;5594;5594;5595;5599;5599;5601;5601;5602;6514;6517;6833;6833;7124;8471;8503;8503;8651;8651;8651;8651;8660;8660;8835;8835;8913;8913;8913;8913;8913;9021;9021;9021;9370;80201	164	1	9370	46
path:hsa04742	Taste transduction	0.467973	149.283	101	1.47805	20912	80	40;112;114;773;773;773;775;775;954;1131;2550;2550;2554;2555;2555;2556;2557;2558;2558;2558;2559;2784;2911;2911;2911;2914;3350;3351;3352;3354;3355;3359;3359;3710;3710;3710;5024;5028;5030;5136;5137;5137;5153;5330;5330;5566;5566;5567;5567;5568;6326;6328;6335;6337;6337;6337;6338;6340;8645;9033;9177;9568;9568;9568;9568;10021;22953;22953;50831;50832;50833;50834;50835;50836;50837;50838;50839;50840;51764;…	164	1	6328	83
path:hsa05160	Hepatitis C	0.474165	151.259	102	1.48293	20912	203	207;208;208;369;572;572;673;949;949;949;975;1026;1147;1364;1365;1365;1366;1432;1432;1432;1432;1950;1956;1956;1956;1956;1956;1956;1965;1965;1965;2885;2932;3265;3434;3439;3439;3440;3441;3442;3443;3444;3445;3446;3448;3449;3451;3452;3454;3455;3455;3456;3551;3551;3551;3576;3576;3646;3659;3661;3665;3716;3845;3845;3845;3949;3949;3949;3949;3949;4790;4792;4893;4938;4938;4939;4939;4940;5010;5170;5170;5170;…	164	2	5519;1956	131
path:hsa04913	Ovarian steroidogenesis	0.476317	151.945	103	1.4752	20912	82	107;107;107;108;108;108;109;109;112;113;114;115;115;115;240;240;240;240;654;654;949;949;949;1081;1543;1545;1545;1545;1545;1573;1583;1586;1588;2488;2492;2661;2778;2778;2778;2778;2778;2778;2778;2778;2778;3283;3284;3292;3294;3479;3479;3479;3479;3480;3480;3480;3630;3643;3643;3949;3949;3949;3949;3949;3972;3973;5321;5566;5566;5567;5567;5568;5743;6770;8605;8644;8681;8681;8681;9210;10965;51478	164	1	8644	50
path:hsa04270	Vascular smooth muscle contraction	0.48182	153.701	104	1.47789	20912	206	59;59;72;107;107;107;108;108;108;109;109;112;113;114;115;115;115;135;136;146;146;147;148;148;148;148;185;185;369;387;552;552;552;553;673;775;775;776;776;778;779;800;800;800;800;800;800;800;800;801;801;801;801;801;801;801;801;801;801;810;810;1579;1579;1909;1909;1909;2767;2767;2767;2767;2767;2767;2768;2776;2776;2778;2778;2778;2778;2778;2778;2778;2778;2778;2977;2982;2983;2983;3708;3708;3708;3709;370…	164	2	4629;4629	121
path:hsa04020	Calcium signaling pathway	0.486278	155.123	105	1.47736	20912	333	107;107;107;108;108;108;109;109;113;114;115;115;115;135;136;146;146;147;148;148;148;148;153;154;155;155;185;185;291;291;292;293;293;487;488;488;488;489;489;489;489;490;490;490;491;491;491;492;492;492;493;493;493;552;552;552;553;623;624;773;773;773;774;775;775;776;776;777;778;779;801;801;801;801;801;801;801;801;801;801;810;810;814;815;815;816;816;816;816;816;818;818;818;886;886;887;952;1129;1131;1…	164	3	5021;2774;1956	182
path:hsa00590	Arachidonic acid metabolism	0.500577	159.684	106	1.50645	20912	88	239;240;240;240;240;242;246;247;873;874;1555;1555;1555;1557;1558;1558;1559;1559;1559;1559;1559;1559;1559;1571;1571;1571;1571;1573;1579;1579;2053;2678;2678;2678;2678;2678;2687;2876;2877;2878;2878;2880;2880;2882;4048;4051;4051;4056;5319;5320;5321;5322;5322;5322;5730;5730;5730;5740;5740;5740;5742;5742;5742;5743;6916;8398;8398;8398;8399;8529;8605;8644;8681;8681;8681;9536;9536;10728;11145;11283;26279;…	164	1	8644	62
path:hsa04010	MAPK signaling pathway	0.510079	162.715	107	1.5207	20912	473	207;208;208;355;355;355;355;356;356;408;408;408;408;409;468;627;673;773;773;773;774;775;775;776;776;777;778;779;781;782;782;782;783;783;783;784;784;785;786;836;929;994;998;998;998;998;1147;1326;1386;1386;1398;1398;1398;1399;1399;1432;1432;1432;1432;1616;1616;1647;1649;1843;1843;1844;1845;1845;1845;1846;1846;1847;1848;1848;1848;1849;1849;1850;1852;1950;1956;1956;1956;1956;1956;1956;2002;2002;2002;…	164	4	4915;4915;2247;1956	255
path:hsa00230	Purine metabolism	0.511749	163.248	108	1.51156	20912	218	100;100;107;107;107;108;108;108;109;109;112;113;114;115;115;115;132;132;158;158;159;203;203;204;204;204;204;204;204;205;205;270;271;272;272;318;353;353;471;661;953;953;953;954;955;956;957;1633;1716;1716;2272;2618;2618;2618;2618;2618;2766;2977;2982;2983;2983;2984;2986;2987;2987;3000;3251;3614;3615;3704;4830;4831;4832;4833;4860;4881;4881;4882;4882;4907;5136;5137;5137;5138;5139;5139;5140;5140;5140;5…	164	2	6241;6241	175
path:hsa05134	Legionellosis	0.519937	165.86	109	1.52165	20912	93	317;317;317;375;375;664;664;718;834;834;834;834;834;836;840;841;841;842;842;929;1195;1378;1378;1378;1378;1915;1915;1915;1915;1917;1937;1937;1937;2919;2920;2921;3297;3297;3303;3303;3303;3305;3306;3310;3310;3312;3312;3312;3329;3329;3553;3553;3569;3576;3576;3592;3593;3606;3684;3684;3689;4615;4671;4671;4790;4791;4791;4791;4792;5861;5861;5861;5970;5970;7097;7099;7100;7124;7415;7415;9554;9554;10767;107…	164	1	2920	55
path:hsa05150	Staphylococcus aureus infection	0.519937	165.86	110	1.50782	20912	93	629;629;712;713;715;716;717;718;719;720;720;727;728;1675;1828;2204;2204;2204;2204;2204;2209;2209;2212;2213;2214;2215;2266;2357;2357;2358;2358;2359;3075;3075;3108;3109;3111;3111;3111;3111;3112;3113;3113;3113;3115;3117;3117;3117;3119;3119;3119;3119;3119;3119;3119;3122;3122;3123;3123;3123;3123;3123;3126;3126;3126;3383;3383;3383;3426;3586;3683;3684;3684;3689;3858;3858;3858;4153;5340;5648;5648;5648;57…	164	1	1675	56
path:hsa04722	Neurotrophin signaling pathway	0.531067	169.41	111	1.52622	20912	226	25;207;208;208;356;356;387;396;396;396;396;397;398;468;572;572;581;581;596;596;596;596;627;673;801;801;801;801;801;801;801;801;801;801;810;810;814;815;815;816;816;816;816;816;818;818;818;998;998;998;998;1398;1398;1398;1399;1399;1432;1432;1432;1432;2309;2309;2309;2309;2549;2549;2885;2889;2932;3265;3551;3551;3551;3654;3667;3725;3725;3725;3725;3845;3845;3845;4145;4214;4215;4217;4217;4790;4792;4793;4…	164	2	4915;4915	119
path:hsa04110	Cell cycle	0.540531	172.429	112	1.53955	20912	230	25;472;472;472;545;545;595;595;699;699;699;699;699;701;890;890;891;894;894;894;896;898;902;983;983;983;990;990;991;993;993;994;995;995;995;996;996;996;996;1017;1017;1017;1019;1021;1022;1026;1027;1028;1028;1028;1028;1028;1028;1029;1029;1029;1030;1031;1031;1032;1032;1111;1111;1387;1387;1647;1869;1869;1870;1871;1871;1874;1874;1875;2033;2033;2810;2810;2810;2932;3065;3066;4085;4087;4087;4087;4088;4088…	164	2	983;699	122
path:hsa04260	Cardiac muscle contraction	0.542188	172.958	113	1.5306	20912	99	70;476;477;477;478;481;481;482;483;486;486;488;488;488;775;775;776;776;778;779;781;782;782;782;783;783;783;784;784;785;786;1327;1327;1327;1329;1329;1329;1329;1337;1339;1340;1345;1346;1347;1349;1350;1350;1350;1351;1537;4624;4624;4625;4633;4634;4635;4635;4635;4635;6262;6262;6546;6546;6546;6548;7134;7137;7139;7168;7168;7168;7168;7169;7169;7170;7171;7171;7381;7381;7381;7384;7385;7385;7386;7388;9167;9…	164	1	477	78
path:hsa04961	Endocrine and other factor-regulated calcium reabsorption	0.556449	177.507	114	1.55708	20912	103	112;115;115;115;161;161;161;161;163;163;476;477;477;478;481;481;482;483;486;486;490;490;490;624;793;793;1173;1175;1175;1175;1211;1211;1211;1211;1211;1212;1212;1212;1212;1213;1213;1759;1785;1785;2099;2099;2099;2099;2099;2099;2099;2099;2099;2776;2776;2778;2778;2778;2778;2778;2778;2778;2778;2778;3816;3817;3817;3817;5330;5330;5331;5332;5332;5566;5566;5567;5567;5568;5578;5578;5578;5578;5579;5579;5582;…	164	1	477	47
path:hsa05213	Endometrial cancer	0.559945	178.622	115	1.55324	20912	104	207;208;208;324;324;324;324;324;369;572;572;595;595;673;842;842;999;999;1495;1495;1495;1495;1496;1499;1950;1956;1956;1956;1956;1956;1956;2002;2002;2002;2064;2064;2309;2309;2309;2309;2885;2932;3265;3611;3845;3845;3845;4292;4609;4893;5170;5170;5170;5290;5291;5291;5293;5293;5295;5295;5295;5296;5296;5594;5594;5595;5604;5605;5605;5605;5728;5728;5728;5728;5894;6654;6654;6655;6655;6655;6655;6932;6932;69…	164	1	1956	50
path:hsa04068	FoxO signaling pathway	0.561341	179.068	116	1.54369	20912	239	207;208;208;356;356;369;472;472;472;595;595;604;604;664;664;673;847;847;847;891;894;894;894;901;901;901;1017;1017;1017;1026;1027;1030;1032;1032;1147;1263;1263;1387;1387;1432;1432;1432;1432;1454;1454;1647;1901;1950;1956;1956;1956;1956;1956;1956;2033;2033;2290;2290;2308;2308;2309;2309;2309;2309;2538;2885;2911;2911;2911;3265;3276;3479;3479;3479;3479;3480;3480;3480;3551;3551;3551;3569;3575;3586;3630;…	164	2	5105;1956	130
path:hsa04380	Osteoclast differentiation	0.568127	181.233	117	1.549	20912	242	54;207;208;208;695;799;799;814;1147;1385;1385;1385;1385;1432;1432;1432;1432;1435;1435;1435;1435;1436;1513;1535;1540;1540;1540;1540;1540;1540;1540;2209;2209;2212;2213;2214;2215;2274;2353;2354;2355;2355;2355;2534;2534;2534;2885;3454;3455;3455;3456;3458;3459;3459;3460;3551;3551;3551;3552;3552;3553;3553;3554;3554;3690;3690;3690;3690;3690;3690;3690;3716;3725;3725;3725;3725;3726;3727;3727;3727;3932;393…	164	2	2354;5468	128
path:hsa04213	Longevity regulating pathway - multiple species	0.570268	181.916	118	1.54166	20912	107	107;107;107;108;108;108;109;109;112;113;114;115;115;115;207;208;208;847;847;847;1410;1979;1979;2308;2308;2309;2309;2309;2309;2475;2475;3065;3066;3170;3170;3170;3265;3303;3303;3303;3305;3306;3310;3310;3312;3312;3312;3479;3479;3479;3479;3480;3480;3480;3630;3643;3643;3667;3845;3845;3845;4893;5290;5291;5291;5293;5293;5295;5295;5295;5296;5296;5562;5562;5563;5564;5564;5565;5566;5566;5567;5567;5568;5571…	164	1	1410	62
path:hsa04072	Phospholipase D signaling pathway	0.577058	184.082	119	1.5469	20912	246	107;107;107;108;108;108;109;109;112;113;114;115;115;115;185;185;207;208;208;375;375;382;382;387;551;552;552;552;553;554;554;1606;1606;1607;1608;1609;1759;1785;1785;1902;1902;1902;1950;1956;1956;1956;1956;1956;1956;2149;2185;2185;2205;2206;2206;2207;2475;2475;2534;2534;2534;2549;2549;2768;2778;2778;2778;2778;2778;2778;2778;2778;2778;2846;2885;2911;2911;2911;2912;2913;2914;2915;2915;2916;2917;2917;…	164	2	3815;1956	146
path:hsa04610	Complement and coagulation cascades	0.586942	187.235	120	1.56029	20912	112	2;462;623;624;629;629;710;712;713;715;716;717;718;719;720;720;722;725;727;728;729;730;731;732;733;735;966;966;966;966;1191;1191;1191;1361;1378;1378;1378;1378;1380;1604;1604;1675;2147;2149;2151;2152;2153;2153;2155;2157;2158;2159;2160;2161;2161;2162;2165;2243;2243;2244;2244;2266;3053;3075;3075;3426;3684;3684;3687;3689;3818;3827;3827;4153;4179;4179;4179;5054;5054;5055;5104;5265;5265;5265;5327;5328;5…	164	1	1675	79
path:hsa04976	Bile secretion	0.590199	188.273	121	1.55598	20912	113	107;107;107;108;108;108;109;109;112;113;114;115;115;115;343;358;358;361;361;361;361;366;476;477;477;478;481;481;482;483;486;486;570;760;949;949;949;1080;1080;1080;1080;1244;1576;1576;1576;1576;1581;2052;2778;2778;2778;2778;2778;2778;2778;2778;2778;3156;3156;3781;3949;3949;3949;3949;3949;5243;5243;5244;5566;5566;5567;5567;5568;6256;6256;6344;6513;6513;6522;6523;6548;6550;6554;6555;6579;6579;6579;6…	164	1	477	71
path:hsa04740	Olfactory transduction	0.599817	191.342	122	1.56837	20912	116	109;109;156;156;156;157;157;408;408;408;408;409;801;801;801;801;801;801;801;801;801;801;810;810;815;815;816;816;816;816;816;818;818;818;1258;1258;1258;1261;2774;2774;2774;2774;2782;2782;2782;2788;3000;4991;4992;4993;4994;4995;5136;5137;5137;5138;5153;5566;5566;5567;5567;5568;5592;5592;5593;5997;6543;6546;6546;6546;7932;7932;8383;8386;8387;8387;8390;8392;8590;10798;23538;26189;26211;26211;26212;26…	164	1	2774	419
path:hsa05210	Colorectal cancer	0.599817	191.342	123	1.55562	20912	116	207;208;208;324;324;324;324;324;332;332;332;369;387;572;572;581;581;595;595;596;596;596;596;673;836;842;842;1499;1630;2353;2932;2956;2956;2956;3725;3725;3725;3725;3845;3845;3845;4087;4087;4087;4088;4088;4088;4088;4089;4089;4292;4436;4437;4437;4609;5290;5291;5291;5293;5293;5295;5295;5295;5296;5296;5594;5594;5595;5599;5599;5601;5601;5602;5604;5879;5879;5880;5880;5881;5894;5900;5900;6932;6932;6934;6…	164	1	332	60
path:hsa05223	Non-small cell lung cancer	0.599817	191.342	124	1.54308	20912	116	207;208;208;238;238;369;572;572;595;595;673;842;842;1019;1021;1029;1029;1029;1869;1869;1870;1871;1871;1950;1956;1956;1956;1956;1956;1956;2064;2064;2272;2309;2309;2309;2309;2885;3265;3718;3718;3718;3845;3845;3845;4893;5170;5170;5170;5290;5291;5291;5293;5293;5295;5295;5295;5296;5296;5335;5335;5336;5578;5578;5578;5578;5579;5579;5582;5594;5594;5595;5604;5605;5605;5605;5894;5915;5915;5915;5915;5915;59…	164	1	1956	58
path:hsa05221	Acute myeloid leukemia	0.609211	194.338	125	1.55471	20912	119	207;208;208;369;572;572;595;595;673;861;861;861;861;861;861;861;861;861;861;861;862;862;862;862;1050;1147;1978;2322;2475;2475;2885;3265;3551;3551;3551;3728;3728;3728;3815;3845;3845;3845;4609;4790;4893;5290;5291;5291;5292;5293;5293;5295;5295;5295;5296;5296;5371;5371;5371;5371;5371;5371;5371;5371;5467;5467;5467;5594;5594;5595;5604;5605;5605;5605;5894;5914;5914;5914;5914;5970;5970;6198;6198;6199;665…	164	1	3815	55
path:hsa04390	Hippo signaling pathway	0.609351	194.383	126	1.54272	20912	261	60;60;60;60;60;71;71;71;71;71;71;71;71;174;268;324;324;324;324;324;329;332;332;332;374;374;595;595;650;650;652;653;653;654;654;655;655;655;655;656;656;657;657;658;659;659;894;894;894;896;999;999;1453;1453;1453;1454;1454;1490;1495;1495;1495;1495;1496;1499;1739;1739;1739;1739;1739;1740;1741;1741;1741;1741;1742;1742;1855;1856;1856;1857;1857;2246;2246;2535;2736;2736;2932;3397;3398;3398;3398;3689;3993…	164	2	332;5519	154
path:hsa04730	Long-term depression	0.615351	196.297	127	1.54565	20912	121	369;673;773;773;773;1392;1392;1394;1394;1394;2767;2767;2767;2767;2767;2767;2768;2770;2771;2773;2773;2773;2775;2775;2775;2776;2776;2778;2778;2778;2778;2778;2778;2778;2778;2778;2781;2890;2890;2891;2892;2892;2892;2895;2911;2911;2911;2977;2982;2983;2983;3265;3479;3479;3479;3479;3480;3480;3480;3708;3708;3708;3709;3709;3709;3709;3710;3710;3710;3845;3845;3845;4067;4067;4067;4842;4842;4893;5321;5330;5330…	164	1	5519	60
path:hsa05120	Epithelial cell signaling in Helicobacter pylori infection	0.621395	198.225	128	1.54863	20912	123	102;102;102;523;523;525;526;527;527;528;528;528;529;533;534;535;535;537;836;998;998;998;998;1147;1432;1432;1432;1432;1445;1839;1839;1839;1956;1956;1956;1956;1956;1956;2919;3551;3551;3551;3576;3576;3577;3579;3725;3725;3725;3725;4067;4067;4067;4233;4233;4233;4233;4790;4792;5058;5335;5335;5336;5599;5599;5600;5600;5600;5601;5601;5602;5603;5603;5781;5781;5781;5781;5781;5803;5879;5879;5970;5970;6300;63…	164	1	1956	68
path:hsa04080	Neuroactive ligand-receptor interaction	0.621821	198.361	129	1.53768	20912	407	117;134;134;135;136;140;146;146;147;148;148;148;148;150;151;152;153;154;155;155;185;185;186;186;186;187;552;552;552;553;554;554;623;624;680;706;719;728;799;799;886;886;887;1081;1129;1131;1132;1133;1134;1134;1135;1136;1136;1136;1137;1137;1137;1137;1138;1139;1140;1141;1142;1142;1143;1144;1145;1145;1146;1241;1241;1268;1268;1268;1269;1394;1394;1394;1395;1395;1442;1442;1442;1442;1442;1442;1442;1442;14…	164	3	3952;5021;3953	278
path:hsa04924	Renin secretion	0.633203	201.992	130	1.55378	20912	127	112;116;117;134;134;153;154;155;155;183;185;185;358;358;775;775;776;776;778;779;801;801;801;801;801;801;801;801;801;801;810;810;1179;1385;1385;1385;1385;1508;1508;1508;1508;1636;1909;1909;1909;2770;2771;2773;2773;2773;2776;2776;2778;2778;2778;2778;2778;2778;2778;2778;2778;2977;2982;2983;2983;3708;3708;3708;3709;3709;3709;3709;3710;3710;3710;3759;3778;3778;3778;4881;4881;5136;5137;5137;5139;5139;5…	164	1	22802	65
path:hsa04921	Oxytocin signaling pathway	0.635803	202.821	131	1.54825	20912	274	60;60;60;60;60;71;71;71;71;71;71;71;71;107;107;107;108;108;108;109;109;112;113;114;115;115;115;387;595;595;775;775;776;776;778;779;781;782;782;782;783;783;783;784;784;785;786;801;801;801;801;801;801;801;801;801;801;810;810;814;815;815;816;816;816;816;816;818;818;818;952;1026;1827;1827;1827;1938;1938;1956;1956;1956;1956;1956;1956;2002;2002;2002;2353;2770;2771;2773;2773;2773;2775;2775;2775;2776;277…	164	2	5021;1956	153
path:hsa04918	Thyroid hormone synthesis	0.636097	202.915	132	1.53723	20912	128	107;107;107;108;108;108;109;109;112;113;114;115;115;115;213;213;213;432;433;468;476;477;477;478;481;481;482;483;486;486;821;821;821;1081;1385;1385;1385;1385;1386;1386;1388;1388;1388;2776;2776;2778;2778;2778;2778;2778;2778;2778;2778;2778;2876;2877;2878;2878;2880;2880;2882;2936;3309;3708;3708;3708;3709;3709;3709;3709;3710;3710;3710;4036;5172;5330;5330;5331;5332;5332;5566;5566;5567;5567;5568;5578;55…	164	1	477	74
path:hsa04720	Long-term potentiation	0.641817	204.74	133	1.5394	20912	130	107;107;107;114;369;468;673;775;775;801;801;801;801;801;801;801;801;801;801;810;810;814;815;815;816;816;816;816;816;818;818;818;1387;1387;2033;2033;2776;2776;2890;2890;2891;2902;2902;2902;2902;2902;2903;2904;2904;2905;2905;2906;2911;2911;2911;2915;2915;3265;3708;3708;3708;3709;3709;3709;3709;3710;3710;3710;3845;3845;3845;4893;5330;5330;5331;5332;5332;5499;5500;5500;5500;5501;5502;5530;5530;5530;5…	164	1	5502	67
path:hsa04971	Gastric acid secretion	0.652991	208.304	134	1.55451	20912	134	60;60;60;60;60;107;107;107;108;108;108;109;109;112;113;114;115;115;115;476;477;477;478;481;481;482;483;495;496;760;801;801;801;801;801;801;801;801;801;801;810;810;815;815;816;816;816;816;816;818;818;818;887;1080;1080;1080;1080;1131;2520;2770;2771;2773;2773;2773;2776;2776;2778;2778;2778;2778;2778;2778;2778;2778;2778;3274;3708;3708;3708;3709;3709;3709;3709;3710;3710;3710;3758;3758;3759;3766;3772;37…	164	1	477	75
path:hsa05212	Pancreatic cancer	0.652991	208.304	135	1.54299	20912	134	207;208;208;369;572;572;595;595;598;598;598;673;675;675;842;842;998;998;998;998;1019;1021;1029;1029;1029;1147;1869;1869;1870;1871;1871;1950;1956;1956;1956;1956;1956;1956;2064;2064;3551;3551;3551;3716;3845;3845;3845;4087;4087;4087;4088;4088;4088;4088;4089;4089;4790;5290;5291;5291;5293;5293;5295;5295;5295;5296;5296;5337;5337;5337;5337;5594;5594;5595;5599;5599;5601;5601;5602;5604;5879;5879;5880;5880…	164	1	1956	64
path:hsa05214	Glioma	0.652991	208.304	136	1.53165	20912	134	207;208;208;369;595;595;673;801;801;801;801;801;801;801;801;801;801;810;810;815;815;816;816;816;816;816;818;818;818;1019;1021;1026;1029;1029;1029;1869;1869;1870;1871;1871;1950;1956;1956;1956;1956;1956;1956;2475;2475;2885;3265;3479;3479;3479;3479;3480;3480;3480;3845;3845;3845;4193;4193;4193;4193;4193;4893;5154;5154;5155;5155;5155;5155;5156;5156;5156;5159;5290;5291;5291;5293;5293;5295;5295;5295;529…	164	1	1956	64
path:hsa05132	Salmonella infection	0.65573	209.178	137	1.52685	20912	135	60;60;60;60;60;71;71;71;71;71;71;71;71;391;834;834;834;834;834;929;998;998;998;998;1432;1432;1432;1432;1437;1437;1778;1780;1781;1783;1783;2316;2316;2316;2317;2317;2318;2353;2919;2920;2921;3458;3459;3459;3460;3552;3552;3553;3553;3569;3576;3576;3606;3725;3725;3725;3725;3831;3831;3831;3929;3929;4615;4627;4628;4628;4790;4843;5216;5217;5585;5586;5586;5586;5594;5594;5595;5599;5599;5600;5600;5600;5601;5…	164	1	2920	86
path:hsa03015	mRNA surveillance pathway	0.663819	211.758	138	1.53448	20912	138	1477;1477;1478;1479;2107;2107;2935;2935;2935;4116;4116;4440;4686;4686;5042;5411;5411;5411;5499;5500;5500;5500;5501;5515;5516;5516;5518;5519;5519;5519;5519;5519;5520;5521;5521;5523;5523;5523;5525;5525;5526;5526;5527;5527;5527;5528;5528;5529;5976;5976;7919;7919;8106;8106;8106;8189;8189;8731;8731;8732;8732;8732;8732;8761;9775;9887;9887;9887;9939;9939;9939;9939;10250;10250;10284;10284;10284;10482;107…	164	1	5519	91
path:hsa04911	Insulin secretion	0.684476	218.348	139	1.57085	20912	146	107;107;107;108;108;108;109;109;112;113;114;115;115;115;116;117;468;476;477;477;478;481;481;482;483;486;486;775;775;776;776;778;779;815;815;816;816;816;816;816;818;818;818;886;886;1131;1385;1385;1385;1385;1386;1386;1388;1388;1388;2641;2645;2695;2740;2740;2740;2740;2740;2767;2767;2767;2767;2767;2767;2776;2776;2778;2778;2778;2778;2778;2778;2778;2778;2778;3630;3651;3651;3651;3710;3710;3710;3778;3778…	164	1	477	85
path:hsa05167	Kaposi's sarcoma-associated herpesvirus infection	0.686255	218.915	140	1.56368	20912	301	207;208;208;285;285;355;355;355;355;578;581;581;595;595;637;637;718;836;841;841;842;842;942;942;942;1019;1021;1026;1147;1230;1230;1232;1233;1234;1237;1385;1385;1385;1385;1387;1387;1432;1432;1432;1432;1437;1437;1499;1827;1827;1827;1869;1869;1870;1871;1871;2033;2033;2247;2247;2353;2475;2475;2782;2782;2782;2783;2784;2785;2786;2787;2788;2790;2791;2792;2919;2920;2921;2932;3055;3091;3105;3105;3106;3106…	164	2	2920;2247	173
path:hsa05323	Rheumatoid arthritis	0.694327	221.49	141	1.57085	20912	150	54;284;284;523;523;525;526;527;527;528;528;528;529;533;534;535;535;537;940;940;940;941;942;942;942;1435;1435;1435;1435;1437;1437;1493;1513;1514;2321;2321;2321;2353;2919;3108;3109;3111;3111;3111;3111;3112;3113;3113;3113;3115;3117;3117;3117;3119;3119;3119;3119;3119;3119;3119;3122;3122;3123;3123;3123;3123;3123;3126;3126;3126;3383;3383;3383;3458;3552;3552;3553;3553;3569;3576;3576;3589;3589;3600;3600;…	164	1	4312	90
path:hsa04970	Salivary secretion	0.696742	222.261	142	1.56522	20912	151	107;107;107;108;108;108;109;109;112;113;114;115;115;115;146;146;147;148;148;148;148;153;154;155;155;276;362;476;477;477;478;481;481;482;483;486;486;490;490;490;491;491;491;492;492;492;493;493;493;683;801;801;801;801;801;801;801;801;801;801;810;810;820;952;1131;1469;1470;1471;1472;1473;1755;2776;2776;2778;2778;2778;2778;2778;2778;2778;2778;2778;2977;2982;2983;2983;3346;3347;3708;3708;3708;3709;370…	164	1	477	90
path:hsa04064	NF-kappa B signaling pathway	0.701514	223.783	143	1.56492	20912	153	142;329;330;331;331;472;472;472;596;596;596;596;597;598;598;598;695;929;958;958;958;958;959;1147;1457;1457;1457;1457;1459;1460;2920;3383;3383;3383;3551;3551;3551;3553;3553;3554;3554;3576;3576;3654;3929;3929;3932;3932;4049;4050;4055;4067;4067;4067;4615;4616;4616;4616;4616;4790;4791;4791;4791;4792;5328;5328;5335;5335;5336;5579;5579;5588;5588;5743;5970;5970;5971;6351;6357;6357;6363;6366;6387;6387;68…	164	1	2920	95
path:hsa04620	Toll-like receptor signaling pathway	0.706212	225.281	144	1.56445	20912	155	207;208;208;841;841;929;941;942;942;942;958;958;958;958;1147;1326;1432;1432;1432;1432;1513;2353;3439;3439;3440;3441;3442;3443;3444;3445;3446;3448;3449;3451;3452;3454;3455;3455;3456;3551;3551;3551;3553;3553;3569;3576;3576;3592;3593;3627;3654;3661;3663;3663;3665;3725;3725;3725;3725;3929;3929;4283;4615;4790;4792;5290;5291;5291;5293;5293;5295;5295;5295;5296;5296;5594;5594;5595;5599;5599;5600;5600;560…	164	1	6373	104
path:hsa05206	MicroRNAs in cancer	0.711739	227.045	145	1.56583	20912	316	25;324;324;324;324;324;387;472;472;472;578;595;595;596;596;596;596;599;648;659;659;672;672;836;894;894;894;898;900;960;960;960;960;960;960;960;960;993;993;994;995;995;995;1021;1026;1027;1029;1029;1029;1387;1387;1398;1398;1398;1399;1399;1545;1545;1545;1545;1591;1786;1788;1789;1869;1869;1870;1871;1871;1944;1956;1956;1956;1956;1956;1956;2033;2033;2064;2064;2065;2065;2146;2261;2261;2475;2475;2744;274…	164	2	9493;1956	299
path:hsa05231	Choline metabolism in cancer	0.715388	228.209	146	1.56307	20912	159	207;208;208;1119;1119;1120;1606;1606;1607;1608;1609;1950;1956;1956;1956;1956;1956;1956;1978;2353;2475;2475;2885;3091;3265;3725;3725;3725;3725;3845;3845;3845;4893;5130;5130;5154;5154;5155;5155;5155;5155;5156;5156;5156;5159;5170;5170;5170;5290;5291;5291;5293;5293;5295;5295;5295;5296;5296;5321;5335;5335;5337;5337;5337;5337;5338;5578;5578;5578;5578;5579;5579;5582;5594;5594;5595;5599;5599;5601;5601;56…	164	1	1956	99
path:hsa04012	ErbB signaling pathway	0.722082	230.344	147	1.56697	20912	162	25;27;207;208;208;369;374;374;572;572;673;685;815;815;816;816;816;816;816;818;818;818;867;868;868;1026;1027;1398;1398;1398;1399;1399;1839;1839;1839;1950;1956;1956;1956;1956;1956;1956;1978;2002;2002;2002;2064;2064;2065;2065;2066;2066;2069;2475;2475;2549;2549;2885;2932;3084;3084;3084;3084;3084;3084;3265;3725;3725;3725;3725;3845;3845;3845;4609;4690;4690;4893;5058;5062;5062;5062;5062;5062;5063;5290;5…	164	1	1956	86
path:hsa04916	Melanogenesis	0.741241	236.456	148	1.59768	20912	171	107;107;107;108;108;108;109;109;112;113;114;115;115;115;434;801;801;801;801;801;801;801;801;801;801;810;810;815;815;816;816;816;816;816;818;818;818;1385;1385;1385;1385;1387;1387;1499;1638;1638;1638;1638;1855;1856;1856;1857;1857;1906;1910;1910;1910;2033;2033;2535;2770;2771;2773;2773;2773;2775;2775;2775;2776;2776;2778;2778;2778;2778;2778;2778;2778;2778;2778;2932;3265;3815;3845;3845;3845;4157;4254;4…	164	1	3815	101
path:hsa05012	Parkinson's disease	0.757166	241.536	149	1.62105	20912	179	135;291;291;292;293;293;317;317;317;498;506;509;509;509;509;513;513;514;515;516;517;517;518;518;522;539;539;836;842;842;1327;1327;1327;1329;1329;1329;1329;1337;1339;1340;1345;1346;1347;1349;1350;1350;1350;1351;1537;1812;1813;1813;1813;1813;2770;2771;2773;2773;2773;2774;2774;2774;2774;2861;2861;4694;4695;4695;4696;4697;4698;4698;4700;4700;4701;4702;4704;4705;4706;4707;4708;4708;4709;4710;4711;4712…	164	1	2774	142
path:hsa04024	cAMP signaling pathway	0.763157	243.447	150	1.62298	20912	350	51;51;51;51;107;107;107;108;108;108;109;109;112;113;114;115;115;115;117;134;134;135;153;154;207;208;208;268;387;476;477;477;478;481;481;482;483;486;486;488;488;488;490;490;490;491;491;491;492;492;492;493;493;493;572;572;610;610;627;673;775;775;776;776;778;779;801;801;801;801;801;801;801;801;801;801;810;810;814;815;815;816;816;816;816;816;818;818;818;1080;1080;1080;1080;1129;1258;1258;1258;1259;12…	164	2	477;5021	198
path:hsa05202	Transcriptional misregulation in cancer	0.772708	246.494	151	1.63241	20912	357	330;466;472;472;472;597;598;598;598;604;604;648;860;860;860;861;861;861;861;861;861;861;861;861;861;861;862;862;862;862;894;894;894;904;905;905;905;929;942;942;942;958;958;958;958;1025;1026;1027;1031;1031;1050;1051;1053;1236;1436;1437;1437;1649;1655;1848;1848;1848;1991;2005;2005;2005;2078;2078;2078;2115;2115;2115;2115;2115;2118;2119;2119;2119;2120;2130;2130;2130;2138;2209;2209;2308;2308;2313;2313…	164	2	5468;3205	180
path:hsa05169	Epstein-Barr virus infection	0.775375	247.345	152	1.62727	20912	359	207;208;208;596;596;596;596;661;890;890;930;952;953;953;953;956;958;958;958;958;960;960;960;960;960;960;960;960;965;965;965;965;965;983;983;983;1017;1017;1017;1026;1027;1147;1380;1386;1386;1387;1387;1432;1432;1432;1432;1457;1457;1457;1457;1459;1460;2033;2033;2208;2208;2268;2932;2959;2960;2961;3065;3066;3105;3105;3106;3106;3106;3107;3107;3107;3107;3113;3113;3113;3115;3117;3117;3117;3119;3119;3119;…	164	2	983;3316	203
path:hsa05215	Prostate cancer	0.775709	247.451	153	1.61733	20912	189	207;208;208;354;354;367;367;369;468;572;572;595;595;596;596;596;596;673;842;842;898;1017;1017;1017;1026;1027;1147;1385;1385;1385;1385;1387;1387;1499;1869;1869;1870;1871;1871;1950;1956;1956;1956;1956;1956;1956;2033;2033;2064;2064;2260;2260;2260;2260;2260;2260;2263;2263;2263;2263;2263;2263;2263;2263;2263;2263;2308;2308;2475;2475;2885;2932;2950;3265;3320;3320;3320;3320;3326;3326;3479;3479;3479;3479;…	164	1	1956	87
path:hsa04912	GnRH signaling pathway	0.782725	249.689	154	1.62136	20912	193	107;107;107;108;108;108;109;109;112;113;114;115;115;115;468;775;775;776;776;778;779;801;801;801;801;801;801;801;801;801;801;810;810;815;815;816;816;816;816;816;818;818;818;998;998;998;998;1081;1432;1432;1432;1432;1839;1839;1839;1956;1956;1956;1956;1956;1956;2002;2002;2002;2185;2185;2488;2767;2767;2767;2767;2767;2767;2776;2776;2778;2778;2778;2778;2778;2778;2778;2778;2778;2796;2797;2798;2798;2798;2…	164	1	1956	92
path:hsa04071	Sphingolipid signaling pathway	0.784445	250.238	155	1.61444	20912	194	134;134;140;207;208;208;387;427;427;427;427;581;581;596;596;596;596;624;637;637;1432;1432;1432;1432;1509;1901;2205;2206;2206;2207;2534;2534;2534;2768;2770;2771;2773;2773;2773;2776;2776;3265;3845;3845;3845;4217;4217;4363;4363;4790;4846;4893;4985;5170;5170;5170;5290;5291;5291;5293;5293;5295;5295;5295;5296;5296;5330;5330;5331;5332;5332;5337;5337;5337;5337;5338;5515;5516;5516;5518;5519;5519;5519;5519…	164	1	5519	118
path:hsa01522	Endocrine resistance	0.800917	255.492	156	1.63777	20912	204	107;107;107;108;108;108;109;109;112;113;114;115;115;115;182;182;182;182;207;208;208;369;572;572;581;581;595;595;596;596;596;596;638;673;1019;1026;1027;1029;1029;1029;1031;1031;1432;1432;1432;1432;1565;1565;1565;1839;1839;1839;1869;1869;1870;1871;1871;1956;1956;1956;1956;1956;1956;2064;2064;2099;2099;2099;2099;2099;2099;2099;2099;2099;2100;2100;2100;2100;2100;2353;2475;2475;2778;2778;2778;2778;277…	164	1	1956	96
path:hsa04915	Estrogen signaling pathway	0.808677	257.968	157	1.64311	20912	209	107;107;107;108;108;108;109;109;112;113;114;115;115;115;207;208;208;468;801;801;801;801;801;801;801;801;801;801;810;810;1385;1385;1385;1385;1386;1386;1388;1388;1388;1839;1839;1839;1956;1956;1956;1956;1956;1956;2099;2099;2099;2099;2099;2099;2099;2099;2099;2100;2100;2100;2100;2100;2288;2288;2289;2353;2550;2550;2770;2771;2773;2773;2773;2775;2775;2775;2776;2776;2778;2778;2778;2778;2778;2778;2778;2778…	164	1	1956	98
path:hsa04371	Apelin signaling pathway	0.826096	263.525	158	1.66788	20912	221	59;59;107;107;107;108;108;108;109;109;112;113;114;115;115;115;182;182;182;182;185;185;187;207;208;208;595;595;801;801;801;801;801;801;801;801;801;801;810;810;814;999;999;1490;1958;1958;2475;2475;2770;2771;2773;2773;2773;2776;2776;2782;2782;2782;2783;2784;2785;2786;2787;2788;2790;2791;2792;3265;3708;3708;3708;3709;3709;3709;3709;3710;3710;3710;3845;3845;3845;3991;3991;4087;4087;4087;4088;4088;4088…	164	1	5346	137
path:hsa04611	Platelet activation	0.838118	267.36	159	1.68151	20912	230	60;60;60;60;60;71;71;71;71;71;71;71;71;107;107;107;108;108;108;109;109;112;113;114;115;115;115;207;208;208;387;695;1277;1277;1277;1277;1278;1278;1281;1281;1281;1432;1432;1432;1432;2149;2207;2212;2243;2243;2244;2244;2266;2534;2534;2534;2770;2771;2773;2773;2773;2776;2776;2778;2778;2778;2778;2778;2778;2778;2778;2778;2811;2812;2812;2814;2814;2815;2909;2909;2909;2977;2982;2983;2983;3673;3674;3674;3674…	164	1	1277	123
path:hsa04621	NOD-like receptor signaling pathway	0.856346	273.174	160	1.70734	20912	245	329;330;331;331;387;596;596;596;596;598;598;598;820;834;834;834;834;834;837;837;838;841;841;846;846;1147;1432;1432;1432;1432;1508;1508;1508;1508;1535;1536;1536;1536;2633;2633;2634;2919;2920;2921;3320;3320;3320;3320;3326;3326;3428;3428;3428;3439;3439;3440;3441;3442;3443;3444;3445;3446;3448;3449;3451;3452;3454;3455;3455;3456;3551;3551;3551;3553;3553;3569;3576;3576;3606;3661;3665;3708;3708;3708;3709…	164	1	2920	168
path:hsa04919	Thyroid hormone signaling pathway	0.859739	274.257	161	1.70346	20912	248	60;60;60;60;60;71;71;71;71;71;71;71;71;207;208;208;476;477;477;478;481;481;482;483;486;486;488;488;488;572;572;595;595;652;842;842;1387;1387;1499;1733;1734;1734;1734;1734;1735;1827;1827;1827;2033;2033;2099;2099;2099;2099;2099;2099;2099;2099;2099;2308;2308;2475;2475;2626;2648;2932;3065;3066;3091;3265;3685;3690;3690;3690;3690;3690;3690;3690;3845;3845;3845;4193;4193;4193;4193;4193;4609;4624;4624;485…	164	1	477	116
path:hsa05161	Hepatitis B	0.865217	276.004	162	1.70373	20912	253	207;208;208;317;317;317;332;332;332;355;355;355;355;356;356;468;537;572;572;581;581;595;595;596;596;596;596;836;841;841;842;842;843;843;843;843;890;890;898;1017;1017;1017;1019;1021;1026;1027;1147;1385;1385;1385;1385;1386;1386;1387;1387;1388;1388;1388;1642;1643;1654;1654;1654;1654;1654;1869;1869;1870;1871;1871;1959;1960;2002;2002;2002;2033;2033;2185;2185;2353;2885;3265;3339;3339;3439;3439;3440;344…	164	1	332	144
path:hsa04210	Apoptosis	0.875545	279.299	163	1.71349	20912	263	60;60;60;60;60;71;71;71;71;71;71;71;71;142;143;207;208;208;317;317;317;329;330;331;331;332;332;332;355;355;355;355;356;356;468;472;472;472;572;572;578;581;581;596;596;596;596;597;598;598;598;637;637;823;824;824;835;835;835;835;835;836;839;839;840;841;841;842;842;843;843;843;843;1075;1147;1439;1508;1508;1508;1508;1509;1512;1513;1514;1515;1519;1520;1520;1521;1522;1522;1616;1616;1647;1649;1676;1677;…	164	1	332	138
path:hsa04217	Necroptosis	0.875545	279.299	164	1.70304	20912	263	142;143;246;291;291;292;293;293;329;330;331;331;355;355;355;355;356;356;581;581;596;596;596;596;637;637;815;815;816;816;816;816;816;818;818;818;823;824;824;834;834;834;834;834;841;841;1536;1536;1536;1540;1540;1540;1540;1540;1540;1540;2495;2495;2512;2512;2746;2746;2747;2747;2752;2752;2752;3012;3013;3013;3014;3014;3014;3014;3015;3015;3146;3146;3146;3320;3320;3320;3320;3326;3326;3439;3439;3440;3441;…	164	1	90865	164
path:hsa05016	Huntington's disease	0.88136	281.154	165	1.70396	20912	269	161;161;161;161;163;163;291;291;292;293;293;317;317;317;498;506;509;509;509;509;513;513;514;515;516;517;517;518;518;522;539;539;581;581;627;836;841;841;842;842;1173;1175;1175;1175;1211;1211;1211;1211;1211;1212;1212;1212;1212;1213;1213;1327;1327;1327;1329;1329;1329;1329;1337;1339;1340;1345;1346;1347;1349;1350;1350;1350;1351;1385;1385;1385;1385;1387;1387;1537;1639;1639;1639;1742;1742;1768;1770;1770…	164	1	5468	193
path:hsa04141	Protein processing in endoplasmic reticulum	0.888695	283.494	166	1.70779	20912	277	267;267;468;573;573;578;581;581;596;596;596;596;811;811;811;821;821;821;823;824;824;1388;1388;1388;1409;1410;1603;1649;1650;1650;1965;1965;1965;2081;2923;3300;3301;3301;3303;3303;3303;3305;3306;3309;3310;3310;3312;3312;3312;3320;3320;3320;3320;3326;3326;3337;3337;3703;3998;3998;4121;4121;4217;4217;4287;4287;4287;4287;4780;5034;5034;5071;5589;5589;5599;5599;5601;5601;5602;5609;5609;5609;5610;5610;…	164	1	1410	166
path:hsa04022	cGMP-PKG signaling pathway	0.891328	284.334	167	1.7026	20912	280	107;107;107;108;108;108;109;109;112;113;114;115;115;115;134;134;140;146;146;147;148;148;148;148;150;151;152;153;154;155;155;185;185;207;208;208;291;291;292;293;293;387;468;476;477;477;478;481;481;482;483;486;486;487;488;488;488;489;489;489;489;490;490;490;491;491;491;492;492;492;493;493;493;572;572;624;775;775;776;776;778;779;801;801;801;801;801;801;801;801;801;801;810;810;1258;1258;1258;1259;138…	164	1	477	163
path:hsa05164	Influenza A	0.921051	293.815	168	1.7489	20912	320	60;60;60;60;60;71;71;71;71;71;71;71;71;103;207;208;208;293;293;355;355;355;355;356;356;834;834;834;834;834;842;842;1386;1386;1387;1387;1432;1432;1432;1432;1965;1965;1965;2033;2033;2224;2932;3108;3109;3111;3111;3111;3111;3112;3113;3113;3113;3115;3117;3117;3117;3119;3119;3119;3119;3119;3119;3119;3122;3122;3123;3123;3123;3123;3123;3126;3126;3126;3267;3267;3267;3267;3303;3303;3303;3305;3306;3310;3310…	164	1	90865	173
path:hsa05203	Viral carcinogenesis	0.925944	295.376	169	1.74779	20912	328	81;87;87;87;387;468;572;572;578;581;581;595;595;718;836;841;841;890;890;894;894;894;896;898;983;983;983;991;998;998;998;998;1017;1017;1017;1019;1021;1026;1027;1029;1029;1029;1030;1108;1108;1108;1111;1111;1232;1233;1234;1237;1385;1385;1385;1385;1386;1386;1387;1387;1388;1388;1388;1642;1654;1654;1654;1654;1654;1739;1739;1739;1739;1739;1959;1960;2033;2033;2648;2885;2934;2934;2957;2958;2959;2960;2961;…	164	1	983	201
path:hsa05168	Herpes simplex infection	0.926534	295.564	170	1.73861	20912	329	355;355;355;355;356;356;406;406;708;708;718;727;836;841;841;972;983;983;983;997;1017;1017;1017;1147;1387;1387;1457;1457;1457;1457;1459;1460;1616;1616;1936;1936;1936;1936;1965;1965;1965;2033;2033;2353;2969;2969;2969;3054;3054;3105;3105;3106;3106;3106;3107;3107;3107;3107;3108;3109;3111;3111;3111;3111;3112;3113;3113;3113;3115;3117;3117;3117;3119;3119;3119;3119;3119;3119;3119;3122;3122;3123;3123;3123…	164	1	983	185
path:hsa05166	HTLV-I infection	0.972395	310.194	171	1.814	20912	451	107;107;107;108;108;108;109;109;112;113;114;115;115;115;207;208;208;291;291;292;293;293;324;324;324;324;324;331;331;466;467;468;472;472;472;545;545;581;581;595;595;598;598;598;701;706;811;811;811;821;821;821;894;894;894;896;915;916;917;958;958;958;958;991;996;996;996;996;1019;1026;1029;1029;1029;1030;1031;1031;1111;1111;1147;1385;1385;1385;1385;1386;1386;1387;1387;1390;1390;1390;1390;1437;1437;14…	164	1	9133	255
path:hsa00030	Pentose phosphate pathway	1	319	172	1.85465	20912	40	226;226;229;229;229;229;229;229;229;230;2203;2539;2821;5211;5211;5213;5214;5226;5236;5631;5631;5634;6120;6120;6888;7086;7086;8277;8277;8789;9104;9563;9563;22934;25796;25796;51071;64080;64080;221823	164	0		30
path:hsa00040	Pentose and glucuronate interconversions	1	319	173	1.84393	20912	31	231;2990;6120;6120;6652;6652;7358;7360;7363;7366;7366;7366;7367;9365;9942;9942;9942;10327;10941;51084;51181;54490;54575;54575;54575;54575;54575;54576;54576;57016;79799	164	0		34
path:hsa00051	Fructose and mannose metabolism	1	319	174	1.83333	20912	51	226;226;229;229;229;229;229;229;229;230;231;2203;2762;2762;3098;3099;3099;3101;3795;3795;4351;5207;5208;5208;5209;5210;5211;5211;5213;5214;5372;5373;6652;6652;7167;7167;7167;7264;7264;8789;8790;26007;29925;29926;55556;55556;55556;55556;57016;57103;80201	164	0		33
path:hsa00052	Galactose metabolism	1	319	175	1.82286	20912	34	231;2538;2548;2582;2584;2592;2645;2683;2683;2683;2683;2717;2720;3098;3099;3099;3101;3906;3938;5211;5211;5213;5214;5236;6476;7360;8704;8972;57016;57818;80201;92579;92579;93432	164	0		31
path:hsa00053	Ascorbate and aldarate metabolism	1	319	176	1.8125	20912	27	217;219;219;223;224;224;224;501;501;501;7358;7363;7366;7366;7366;7367;9104;10941;54490;54575;54575;54575;54575;54575;54576;54576;79799	164	0		27
path:hsa00062	Fatty acid elongation	1	319	177	1.80226	20912	33	1892;3030;3030;3030;3032;3033;3033;3033;5538;6785;9200;9374;9374;9374;9524;10449;10449;10965;11332;11332;51102;51144;51495;54898;54898;60481;60481;60481;64834;64834;79071;79071;201562	164	0		25
path:hsa00072	Synthesis and degradation of ketone bodies	1	319	178	1.79213	20912	10	38;39;622;3155;3157;3157;3158;5019;56898;64064	164	0		10
path:hsa00100	Steroid biosynthesis	1	319	179	1.78212	20912	33	1056;1591;1594;1595;1595;1717;1717;1718;2222;2222;3988;4047;4047;4047;6307;6309;6309;6646;6713;6713;6713;7108;8435;10682;10682;10682;10826;10826;10826;50814;50814;51478;120227	164	0		20
path:hsa00120	Primary bile acid biosynthesis	1	319	180	1.77222	20912	20	570;1109;1581;1593;3295;6342;6342;6718;8309;9023;9420;10005;10858;10998;23600;23600;23600;23600;23600;51302	164	0		17
path:hsa00130	Ubiquinone and other terpenoid-quinone biosynthesis	1	319	181	1.76243	20912	17	1728;1728;1728;2677;2677;2677;2677;3242;6898;6898;10229;10229;10229;27235;51004;51805;79001	164	0		11
path:hsa00190	Oxidative phosphorylation	1	319	182	1.75275	20912	155	479;495;496;498;506;509;509;509;509;513;513;514;515;516;517;517;518;518;521;521;522;523;523;525;526;527;527;528;528;528;529;533;534;535;535;537;539;539;1327;1327;1327;1329;1329;1329;1329;1337;1339;1340;1345;1346;1347;1349;1350;1350;1350;1351;1352;1353;1353;1353;1355;1355;1537;4694;4695;4695;4696;4697;4698;4698;4700;4700;4701;4702;4704;4705;4706;4707;4708;4708;4709;4710;4711;4712;4713;4713;4714;47…	164	0		133
path:hsa00220	Arginine biosynthesis	1	319	183	1.74317	20912	29	95;383;384;384;435;445;1373;1373;2744;2744;2744;2744;2744;2746;2746;2747;2747;2752;2752;2752;2805;2806;2875;4842;4842;4843;4846;5009;27165	164	0		21
path:hsa00232	Caffeine metabolism	1	319	184	1.7337	20912	9	9;10;1544;1544;1548;1548;1548;1548;7498	164	0		5
path:hsa00270	Cysteine and methionine metabolism	1	319	185	1.72432	20912	57	191;262;262;586;586;587;587;635;875;1036;1491;1491;1786;1788;1789;2729;2729;2730;2805;2806;2937;2937;3939;3945;3945;3948;4143;4144;4144;4190;4191;4191;4357;4507;4507;4507;4507;4507;4548;6611;6723;6898;6898;7263;10768;10768;10768;10768;10993;23382;23382;23743;27430;51074;55256;58478;92483	164	0		45
path:hsa00280	Valine, leucine and isoleucine degradation	1	319	186	1.71505	20912	73	18;18;18;30;30;34;35;36;38;39;217;219;219;223;224;224;224;316;316;501;501;501;549;586;586;587;587;593;594;594;1629;1629;1629;1629;1738;1892;1962;3028;3030;3030;3030;3032;3033;3033;3033;3155;3157;3157;3158;3712;3712;3712;4329;4329;4329;4329;4329;4594;4594;5019;5095;5095;5096;10449;10449;26275;26275;27034;56922;64064;64087;64087;65985	164	0		48
path:hsa00290	Valine, leucine and isoleucine biosynthesis	1	319	187	1.70588	20912	5	586;586;587;587;10993	164	0		4
path:hsa00300	Lysine biosynthesis	1	319	188	1.69681	20912	3	501;501;501	164	0		2
path:hsa00310	Lysine degradation	1	319	189	1.68783	20912	82	38;39;217;219;219;223;224;224;224;501;501;501;1743;1892;1962;2145;2145;2145;2146;2639;2639;3030;3030;3030;3033;3033;3033;4297;4297;4297;4297;4297;4297;4967;5351;5352;5352;6419;6839;7468;7468;7468;7799;7799;7799;7799;7799;8085;8085;8424;8985;9739;9757;9757;9757;9869;9869;10157;10157;10919;10919;23067;23127;29072;29072;29072;51111;51268;54904;54904;55217;55753;55870;56979;64324;79709;79723;79813;79…	164	0		59
path:hsa00400	Phenylalanine, tyrosine and tryptophan biosynthesis	1	319	190	1.67895	20912	7	2805;2806;5053;5053;5053;6898;6898	164	0		5
path:hsa00410	beta-Alanine metabolism	1	319	191	1.67016	20912	49	18;18;18;34;217;218;219;219;220;221;221;222;222;223;224;224;224;314;501;501;501;1806;1807;1892;1962;2571;2571;2571;2572;2572;2572;3030;3030;3030;4329;4329;4329;4329;4329;6611;6723;8639;23417;26275;26275;51733;54498;54498;55748	164	0		31
path:hsa00430	Taurine and hypotaurine metabolism	1	319	192	1.66146	20912	17	570;1036;2571;2571;2571;2572;2572;2572;2678;2678;2678;2678;2678;2687;51380;84890;84890	164	0		11
path:hsa00440	Phosphonate and phosphinate metabolism	1	319	193	1.65285	20912	7	5130;5130;5833;9468;9468;10390;56994	164	0		6
path:hsa00450	Selenocompound metabolism	1	319	194	1.64433	20912	24	883;1491;1491;4141;4141;4141;4548;7296;9060;9060;9060;9061;10587;10587;22928;22929;22929;22929;51540;51540;51540;56267;114112;114112	164	0		17
path:hsa00471	D-Glutamine and D-glutamate metabolism	1	319	195	1.6359	20912	10	2744;2744;2744;2744;2744;2746;2746;2747;2747;27165	164	0		4
path:hsa00472	D-Arginine and D-ornithine metabolism	1	319	196	1.62755	20912	1	1610	164	0		1
path:hsa00510	N-Glycan biosynthesis	1	319	197	1.61929	20912	64	1603;1650;1650;1798;2530;2683;2683;2683;2683;3703;4121;4121;4122;4122;4124;4245;4247;4247;4247;4248;4248;4249;4249;6184;6185;6185;6185;6480;6480;6480;7841;7991;7991;7991;8703;8704;8813;8818;10195;10905;10905;10905;10905;10905;11253;11253;11282;11320;22845;23193;23193;25834;29880;29929;54344;57134;57134;57171;79053;79087;79796;79868;79868;79868	164	0		49
path:hsa00511	Other glycan degradation	1	319	198	1.61111	20912	20	175;175;175;2517;2629;2720;3073;3073;3074;4123;4125;4126;4758;4759;10825;10825;10825;23324;64772;64772	164	0		18
path:hsa00512	Mucin type O-glycan biosynthesis	1	319	199	1.60302	20912	26	2589;2589;2589;2590;2590;2591;2591;2650;6482;6483;6483;8693;9245;9334;9334;11226;26290;29071;51301;51809;55568;55568;56913;63917;79623;79695	164	0		31
path:hsa00514	Other types of O-glycan biosynthesis	1	319	200	1.595	20912	31	2683;2683;2683;2683;3955;4242;4242;4242;5986;6480;6480;6480;8473;8473;8473;8473;8473;8703;8704;8985;10585;23127;23275;23275;23275;23509;23509;29954;56983;79709;285203	164	0		22
path:hsa00515	Mannose type O-glycan biosynthesis	1	319	201	1.58706	20912	24	2218;2526;2526;2683;2683;2683;2683;8703;8704;9215;9215;9215;9486;10329;10329;10585;10690;10690;10690;11041;27087;29954;55624;79147	164	0		23
path:hsa00520	Amino sugar and nucleotide sugar metabolism	1	319	202	1.57921	20912	48	1118;1727;2582;2584;2592;2645;2673;2673;2762;2762;2821;3073;3073;3074;3098;3099;3099;3101;4351;5236;5238;5238;5372;5373;5973;6675;7264;7264;7358;7360;8790;9945;10007;10020;27159;29925;29926;51005;51167;51700;51706;54187;55577;55907;80146;80201;80896;91373	164	0		48
path:hsa00524	Neomycin, kanamycin and gentamicin biosynthesis	1	319	203	1.57143	20912	6	2645;3098;3099;3099;3101;80201	164	0		5
path:hsa00531	Glycosaminoglycan degradation	1	319	204	1.56373	20912	36	411;2588;2720;2799;2799;2799;2990;3073;3073;3074;3373;3423;3423;3423;3423;3423;3423;3423;3423;3423;3425;3425;3425;4669;4669;6448;6448;6677;6677;6677;8372;8692;10855;23553;60495;138050	164	0		19
path:hsa00532	Glycosaminoglycan biosynthesis - chondroitin sulfate / dermatan sulfate	1	319	205	1.5561	20912	23	9469;9469;9469;10090;10090;11285;11285;22856;26229;26229;29940;50515;51363;54480;54480;55454;55454;55501;55790;56548;64131;64132;79586	164	0		20
path:hsa00533	Glycosaminoglycan biosynthesis - keratan sulfate	1	319	206	1.54854	20912	16	2530;2683;2683;2683;2683;6482;6483;6483;8534;8702;8702;8703;8704;9435;10164;10678	164	0		14
path:hsa00534	Glycosaminoglycan biosynthesis - heparan sulfate / heparin	1	319	207	1.54106	20912	31	2131;2131;2132;2132;2134;2135;2137;2137;3340;3340;8509;9348;9394;9394;9653;9653;9653;9953;9955;9956;9957;9957;9957;11285;11285;26035;26229;26229;64131;64132;64579	164	0		24
path:hsa00562	Inositol phosphate metabolism	1	319	208	1.53365	20912	121	3612;3613;3628;3631;3631;3631;3631;3632;3633;3633;3635;3635;3636;3705;3705;3705;3706;3707;4329;4329;4329;4329;4329;4534;4534;4952;4952;5286;5287;5288;5289;5289;5290;5291;5291;5293;5293;5294;5294;5297;5297;5298;5298;5298;5305;5305;5330;5330;5331;5332;5332;5333;5335;5335;5336;5728;5728;5728;5728;7167;7167;7167;8394;8394;8394;8395;8395;8396;8396;8776;8776;8776;8776;8821;8867;8867;8871;8871;8871;8871…	164	0		71
path:hsa00563	Glycosylphosphatidylinositol (GPI)-anchor biosynthesis	1	319	209	1.52632	20912	33	2822;2822;2822;2822;2822;5277;5279;5279;5279;5281;5281;5283;8733;8733;8733;8818;9091;9487;9487;9488;10026;23556;51227;51604;54872;55650;55650;80055;80055;80235;84720;84720;84720	164	0		25
path:hsa00565	Ether lipid metabolism	1	319	210	1.51905	20912	52	5048;5048;5048;5048;5049;5050;5051;5051;5168;5168;5319;5320;5321;5322;5322;5322;5337;5337;5337;5337;5338;7368;7941;8398;8398;8398;8399;8540;8605;8611;8611;8612;8613;8613;8613;8681;8681;8681;9514;10390;11145;23646;26279;30814;50487;56994;64600;79888;81579;254531;254531;254531	164	0		45
path:hsa00591	Linoleic acid metabolism	1	319	211	1.51185	20912	42	246;1544;1544;1557;1558;1558;1559;1559;1559;1559;1559;1559;1559;1571;1571;1571;1571;1573;1576;1576;1576;1576;5319;5320;5321;5322;5322;5322;8398;8398;8398;8399;8605;8681;8681;8681;11145;26279;30814;50487;64600;81579	164	0		29
path:hsa00592	alpha-Linolenic acid metabolism	1	319	212	1.50472	20912	29	30;30;51;51;51;51;5319;5320;5321;5322;5322;5322;8310;8310;8398;8398;8398;8399;8605;8681;8681;8681;9415;11145;26279;30814;50487;64600;81579	164	0		25
path:hsa00600	Sphingolipid metabolism	1	319	213	1.49765	20912	57	410;427;427;427;427;2531;2531;2581;2581;2629;2717;2720;4758;4759;6609;6609;6609;6610;7357;7357;7368;8560;8560;8611;8611;8612;8613;8613;8613;8877;8879;8879;8879;9331;9331;9514;9517;9517;9517;9517;10558;10558;10825;10825;10825;29956;55304;55512;55627;56848;56848;64781;79603;81537;253782;253782;259230	164	0		47
path:hsa00601	Glycosphingolipid biosynthesis - lacto and neolacto series	1	319	214	1.49065	20912	46	28;28;2523;2524;2524;2525;2525;2526;2526;2527;2528;2528;2528;2528;2528;2529;2529;2651;2683;2683;2683;2683;6484;6484;6489;8702;8702;8703;8704;8706;8706;8707;8707;8708;10317;10331;10402;10402;10402;10402;10678;10690;10690;10690;53947;79369	164	0		27
path:hsa00603	Glycosphingolipid biosynthesis - globo and isoglobo series	1	319	215	1.48372	20912	20	2523;2524;2524;2717;3073;3073;3074;4668;4668;6482;6483;6483;6489;8706;8706;10317;10690;10690;10690;53947	164	0		15
path:hsa00604	Glycosphingolipid biosynthesis - ganglio series	1	319	216	1.47685	20912	17	2583;2720;3073;3073;3074;6482;6483;6483;6489;8705;8869;9197;9197;27090;27090;29906;81849	164	0		15
path:hsa00630	Glyoxylate and dicarboxylate metabolism	1	319	217	1.47005	20912	40	38;39;48;50;50;189;189;189;275;847;847;847;1431;1738;2653;2653;2731;2752;2752;2752;4190;4191;4191;4594;4594;5095;5095;5096;6470;6470;6472;6472;6472;9380;9380;9380;51179;54363;81888;283871	164	0		28
path:hsa00650	Butanoate metabolism	1	319	218	1.4633	20912	38	18;18;18;35;38;39;622;1892;1962;2571;2571;2571;2572;2572;2572;3030;3030;3030;3033;3033;3033;3155;3157;3157;3158;5019;6296;6296;7915;7915;54988;54988;56898;64064;65985;79944;116285;123876	164	0		28
path:hsa00670	One carbon pool by folate	1	319	219	1.45662	20912	29	275;471;1719;1719;1719;1719;2618;2618;2618;2618;2618;4522;4524;4524;4524;4548;6470;6470;6472;6472;6472;7298;7298;10588;10797;10840;10840;10841;441024	164	0		20
path:hsa00730	Thiamine metabolism	1	319	220	1.45	20912	24	52;52;52;203;203;204;204;204;204;204;204;205;205;248;248;249;250;250;251;251;9054;26289;27010;79178	164	0		16
path:hsa00740	Riboflavin metabolism	1	319	221	1.44344	20912	12	52;52;52;53;54;645;5167;5167;55312;55312;80308;80308	164	0		8
path:hsa00750	Vitamin B6 metabolism	1	319	222	1.43694	20912	7	316;316;8566;8566;8566;29968;55163	164	0		6
path:hsa00760	Nicotinate and nicotinamide metabolism	1	319	223	1.43049	20912	28	316;316;683;952;4837;4837;4860;4907;5167;5167;10135;10135;22978;23057;23475;23530;23530;27231;30833;54981;55191;56953;65220;65220;65220;65220;65220;65220	164	0		29
path:hsa00770	Pantothenate and CoA biosynthesis	1	319	224	1.42411	20912	20	586;586;587;587;1806;1807;5167;5167;8875;8876;51733;55229;60490;60496;60496;79646;79646;79717;80025;80347	164	0		18
path:hsa00780	Biotin metabolism	1	319	225	1.41778	20912	6	686;686;686;3141;3141;54995	164	0		3
path:hsa00785	Lipoic acid metabolism	1	319	226	1.4115	20912	2	11019;51601	164	0		3
path:hsa00790	Folate biosynthesis	1	319	227	1.40529	20912	22	248;248;249;250;250;251;251;1719;1719;1719;1719;2356;2643;4337;4337;4338;5805;5860;6697;8836;10243;55034	164	0		16
path:hsa00860	Porphyrin and chlorophyll metabolism	1	319	228	1.39912	20912	49	210;210;211;212;644;644;644;644;645;1352;1355;1355;1356;1371;2058;2058;2058;2235;2235;2395;2990;3052;3052;3145;3162;3163;3163;5498;7363;7366;7366;7366;7367;7389;7389;7389;7390;9843;9843;10941;54490;54575;54575;54575;54575;54575;54576;54576;79799	164	0		42
path:hsa00900	Terpenoid backbone biosynthesis	1	319	229	1.39301	20912	31	38;39;2224;2339;2339;2342;2342;3156;3156;3157;3157;3158;3422;3422;4597;4598;4598;4598;9453;9453;9986;9986;10269;10654;23463;23463;23463;23590;51449;57107;79947	164	0		22
path:hsa00910	Nitrogen metabolism	1	319	230	1.38696	20912	29	759;759;760;761;762;762;763;765;766;767;768;771;771;771;771;771;771;1373;1373;2746;2746;2747;2747;2752;2752;2752;11238;11238;23632	164	0		17
path:hsa00920	Sulfur metabolism	1	319	231	1.38095	20912	12	4357;6821;7263;9060;9060;9060;9061;10380;23474;54205;54928;58472	164	0		10
path:hsa00970	Aminoacyl-tRNA biosynthesis	1	319	232	1.375	20912	48	16;833;833;1615;1615;2058;2058;2058;2193;2193;2617;3035;3376;3735;3735;4141;4141;4141;4677;5188;5859;5917;6301;6897;7407;7407;7453;7453;8565;10352;10667;10667;10667;23395;23395;23438;51067;51520;54938;55157;55278;55278;55699;57038;79587;79731;80222;283459	164	0		66
path:hsa01040	Biosynthesis of unsaturated fatty acids	1	319	233	1.3691	20912	37	30;30;51;51;51;51;570;3030;3030;3030;3992;3992;3992;6319;6319;6319;6319;8310;8310;9200;9415;9524;10965;11332;11332;51144;51495;54898;54898;55825;60481;60481;60481;79071;79071;79966;201562	164	0		23
path:hsa01200	Carbon metabolism	1	319	234	1.36325	20912	183	34;35;38;39;48;50;50;128;128;189;189;189;226;226;229;229;229;229;229;229;229;230;275;847;847;847;1373;1373;1431;1737;1737;1737;1738;1743;1892;1962;2023;2023;2023;2026;2027;2098;2098;2203;2271;2271;2271;2539;2597;2597;2597;2597;2597;2597;2645;2731;2746;2746;2747;2747;2805;2806;2821;2875;3030;3030;3030;3098;3099;3099;3101;3417;3418;3418;3419;3419;3420;3420;3420;3421;3421;4190;4191;4191;4199;4199;41…	164	0		114
path:hsa01210	2-Oxocarboxylic acid metabolism	1	319	235	1.35745	20912	22	48;50;50;95;586;586;587;587;1431;2805;2806;2875;3417;3418;3418;3419;3419;3420;3420;3420;3421;3421	164	0		18
path:hsa01212	Fatty acid metabolism	1	319	236	1.35169	20912	81	30;30;31;31;33;33;34;35;36;37;38;39;51;51;51;51;1374;1374;1374;1374;1375;1375;1376;1376;1892;1962;2180;2180;2181;2181;2181;2182;2194;2194;3030;3030;3030;3032;3033;3033;3033;3992;3992;3992;5538;6319;6319;6319;6319;8310;8310;9200;9374;9374;9374;9415;9524;10449;10449;23205;23205;23305;23305;23305;27349;51102;51144;51495;51703;54898;54898;54995;55825;60481;60481;60481;79071;79071;79966;81616;201562	164	0		48
path:hsa01230	Biosynthesis of amino acids	1	319	237	1.34599	20912	115	48;50;50;95;226;226;229;229;229;229;229;229;229;230;383;384;384;435;445;501;501;501;586;586;587;587;875;1373;1373;1431;1491;1491;2023;2023;2023;2026;2027;2597;2597;2597;2597;2597;2597;2752;2752;2752;2805;2806;2875;3417;3418;3418;3419;3419;3420;3420;3420;3421;3421;4143;4144;4144;4548;5009;5053;5053;5053;5091;5211;5211;5213;5214;5223;5224;5230;5230;5230;5230;5232;5313;5313;5313;5315;5315;5631;5631;…	164	0		75
path:hsa01523	Antifolate resistance	1	319	238	1.34034	20912	51	239;471;1147;1244;1719;1719;1719;1719;2348;2350;2352;2356;2618;2618;2618;2618;2618;3551;3551;3551;3553;3553;3569;4363;4363;4524;4524;4524;4790;5970;5970;6470;6470;6472;6472;6472;6573;6573;6573;6573;7124;7298;7298;8517;8517;8714;8714;8836;9429;10057;10257	164	0		31
path:hsa03008	Ribosome biogenesis in eukaryotes	1	319	239	1.33473	20912	86	1457;1457;1457;1457;1459;1460;1736;1736;1736;2091;3692;4809;4931;5822;5901;5901;6949;6949;7514;9724;9724;9790;10171;10199;10248;10436;10482;10528;10528;10556;10557;10607;10775;10799;10813;10813;10885;10940;23160;23195;23560;23560;23560;25996;26354;27341;27341;27341;27341;29102;29107;29889;51068;51077;51077;51077;51096;51096;51367;54433;54552;54552;54552;54552;54913;55127;55127;55131;55226;55272;5…	164	0		106
path:hsa03010	Ribosome	1	319	240	1.32917	20912	207	2197;3921;4736;6122;6122;6122;6122;6122;6123;6124;6124;6124;6128;6129;6129;6130;6132;6133;6134;6134;6134;6134;6135;6136;6136;6136;6137;6137;6137;6137;6137;6137;6138;6138;6138;6139;6139;6139;6139;6141;6141;6142;6143;6144;6144;6146;6146;6146;6146;6146;6147;6147;6147;6147;6150;6152;6152;6155;6156;6157;6157;6158;6158;6159;6159;6160;6160;6160;6161;6164;6165;6165;6165;6166;6167;6168;6168;6168;6169;6169…	164	0		154
path:hsa03013	RNA transport	1	319	241	1.32365	20912	262	1207;1915;1915;1915;1915;1917;1964;1964;1964;1964;1965;1965;1965;1967;1968;1973;1973;1973;1974;1975;1975;1975;1977;1977;1977;1978;1979;1979;1981;1981;1982;1982;1983;1983;1983;1983;1983;2332;2332;3646;3837;3837;3837;3837;3837;3837;4116;4116;4686;4686;4927;4927;4928;4928;4928;5042;5411;5411;5411;5901;5901;5903;5903;5903;5905;5905;5976;5976;6396;6606;6612;6612;6613;6613;6613;7175;7175;7175;7329;7329…	164	0		171
path:hsa03018	RNA degradation	1	319	242	1.31818	20912	94	694;694;1656;2023;2023;2023;2026;2027;3313;3313;3313;3329;3329;4848;4848;4848;4849;4849;4850;4850;4850;4850;4850;5042;5073;5211;5211;5213;5214;5393;5394;6499;7832;7832;8761;9125;9125;9125;9337;9337;9337;9652;9652;9924;10140;10200;10438;10766;10766;10950;10950;10950;11044;11157;11340;22894;22894;23016;23016;23019;23019;23404;23404;23404;23517;23644;23658;23658;23658;25804;25804;25804;26986;26986;2…	164	0		77
path:hsa03020	RNA polymerase	1	319	243	1.31276	20912	35	661;5430;5430;5430;5431;5432;5432;5432;5433;5433;5434;5434;5435;5436;5437;5438;5439;5440;5440;5441;5441;9533;9533;10621;10622;10622;10623;10623;51082;51728;55703;55718;64425;84172;221830	164	0		32
path:hsa03022	Basal transcription factors	1	319	244	1.30738	20912	52	902;1022;2068;2071;2957;2958;2959;2960;2961;2962;2962;2962;2963;2965;2965;2966;2967;2968;2969;2969;2969;4331;6872;6872;6873;6874;6874;6875;6877;6878;6879;6880;6880;6881;6882;6883;6884;6908;8148;9519;9569;10629;10629;10629;10629;11036;27097;51616;51616;51616;54457;404672	164	0		45
path:hsa03030	DNA replication	1	319	245	1.30204	20912	51	1763;2237;2237;3978;4171;4172;4173;4173;4173;4173;4174;4174;4175;4176;4176;5111;5422;5424;5425;5426;5427;5557;5558;5558;5558;5981;5981;5982;5982;5983;5983;5984;5985;5985;5985;6117;6117;6118;6119;6742;6742;10535;10714;23649;29935;54107;57804;79621;79621;246243;246243	164	0		36
path:hsa03040	Spliceosome	1	319	246	1.29675	20912	209	988;988;988;1655;1659;1665;1665;3178;3178;3178;3178;3178;3183;3183;3183;3183;3190;3190;3192;3192;3192;3192;3303;3303;3303;3305;3306;3310;3310;3312;3312;3312;4116;4116;4670;4670;4686;4686;4809;5093;6426;6426;6426;6426;6427;6427;6427;6428;6428;6428;6429;6430;6430;6430;6431;6431;6432;6432;6432;6432;6434;6434;6434;6625;6625;6626;6627;6627;6627;6628;6628;6629;6631;6632;6632;6633;6634;6635;6635;6636;66…	164	0		134
path:hsa03050	Proteasome	1	319	247	1.2915	20912	67	3458;5682;5682;5682;5683;5683;5683;5683;5684;5685;5686;5687;5688;5688;5689;5689;5689;5690;5690;5691;5692;5692;5693;5694;5695;5696;5698;5699;5700;5701;5701;5702;5704;5705;5706;5707;5707;5708;5709;5710;5710;5710;5710;5713;5714;5717;5717;5718;5718;5719;5719;5720;5721;7979;9491;9491;9861;10197;10197;10197;10197;10213;11047;23198;23198;23198;51371	164	0		45
path:hsa03060	Protein export	1	319	248	1.28629	20912	32	3309;5018;6726;6727;6728;6728;6729;6731;6731;6731;6731;6731;6731;6734;6734;7095;7095;9789;9789;10952;11231;11231;11231;23478;23478;23480;28972;29927;55176;58477;60559;60559	164	0		23
path:hsa03410	Base excision repair	1	319	249	1.28112	20912	43	142;143;328;2237;2237;3146;3146;3146;3978;3980;3980;4350;4595;4913;4968;4968;4968;5111;5423;5424;5425;5426;5427;6996;6996;7374;7515;8930;8930;8930;8930;10038;10038;10038;10039;10714;23583;27301;27343;54107;55247;57804;79661	164	0		33
path:hsa03420	Nucleotide excision repair	1	319	250	1.276	20912	59	902;1022;1069;1161;1161;1642;1643;2067;2067;2068;2071;2072;2073;2074;2965;2965;2966;2967;2968;3978;4331;5111;5424;5425;5426;5427;5886;5886;5887;5887;5887;5981;5981;5982;5982;5983;5983;5984;5985;5985;5985;6117;6117;6118;6119;7507;7508;8450;8450;8450;8450;8451;8451;9978;10714;29935;54107;57804;404672	164	0		47
path:hsa03430	Mismatch repair	1	319	251	1.27092	20912	36	2956;2956;2956;3978;4292;4436;4437;4437;5111;5395;5395;5424;5425;5981;5981;5982;5982;5983;5983;5984;5985;5985;5985;6117;6117;6118;6119;6742;6742;9156;10714;27030;27030;27030;29935;57804	164	0		23
path:hsa03440	Homologous recombination	1	319	252	1.26587	20912	62	472;472;472;580;641;672;672;675;675;4361;4361;4683;4683;4683;4683;5424;5425;5888;5888;5889;5889;5890;5890;5892;5892;5893;5893;5893;5932;6117;6117;6118;6119;6742;6742;7156;7156;7156;7516;7517;7979;8438;8940;8940;9577;9577;9577;10111;10111;10714;11073;25788;25788;29086;29935;51720;57804;79184;79184;79728;80198;83990	164	0		41
path:hsa03450	Non-homologous end-joining	1	319	253	1.26087	20912	24	1791;2237;2237;2547;2547;3981;4361;4361;5591;5591;5591;7518;7518;7518;7518;7520;7520;10111;10111;27343;27434;64421;64421;79840	164	0		13
path:hsa03460	Fanconi anemia pathway	1	319	254	1.25591	20912	62	545;545;641;672;672;675;675;2067;2067;2072;2175;2175;2175;2176;2178;2188;2189;3280;3280;3280;4292;5395;5395;5429;5888;5888;5889;5889;5980;6117;6117;6118;6119;7156;7156;7156;7398;7398;8940;8940;9894;9894;11201;22909;29935;51455;55120;55215;55215;57599;57599;57599;57599;79008;79728;80010;80198;80233;83990;91442;201254;378708	164	0		55
path:hsa04070	Phosphatidylinositol signaling system	1	319	255	1.25098	20912	162	801;801;801;801;801;801;801;801;801;801;810;810;1040;1040;1606;1606;1607;1608;1609;3612;3613;3628;3631;3631;3631;3631;3632;3633;3633;3635;3635;3636;3705;3705;3705;3706;3707;3708;3708;3708;3709;3709;3709;3709;3710;3710;3710;4534;4534;4952;4952;5286;5287;5288;5289;5289;5290;5291;5291;5293;5293;5295;5295;5295;5296;5296;5297;5297;5298;5298;5298;5305;5305;5330;5330;5331;5332;5332;5333;5335;5335;5336;5…	164	0		97
path:hsa04120	Ubiquitin mediated proteolysis	1	319	256	1.24609	20912	241	326;329;330;331;331;672;672;867;868;868;991;996;996;996;996;997;1161;1161;1642;1643;3093;3093;4193;4193;4193;4193;4193;4214;4281;4281;4281;4591;4734;5071;5371;5371;5371;5371;5371;5371;5371;5371;6477;6477;6500;6500;6500;6500;6502;6502;6502;6921;6921;6923;6923;7189;7317;7318;7318;7319;7319;7320;7320;7320;7320;7321;7321;7321;7322;7322;7322;7323;7323;7323;7324;7326;7326;7327;7327;7328;7328;7329;7329;…	164	0		137
path:hsa04122	Sulfur relay system	1	319	257	1.24125	20912	6	4338;4357;7263;9054;27304;81605	164	0		8
path:hsa04130	SNARE interactions in vesicular transport	1	319	258	1.23643	20912	61	662;662;662;2054;2054;6804;6809;6809;6810;6811;6843;6843;6843;6844;6844;6844;6845;8417;8417;8417;8673;8674;8674;8674;8675;8675;8675;8676;8677;8773;8773;8773;9341;9341;9341;9342;9482;9527;9527;9527;9554;9554;9570;9570;9570;9570;9570;10228;10228;10228;10282;10490;10652;10652;10791;10791;51272;53407;55014;55850;55850	164	0		34
path:hsa04136	Autophagy - other	1	319	259	1.23166	20912	49	2475;2475;3476;5289;5289;5515;5516;5516;8678;8678;9140;9140;9140;9474;9474;9474;9706;9706;9706;9776;9776;9776;10533;11337;11345;23130;23192;23192;23192;23710;23710;23710;26100;26100;26100;30849;30849;30849;55054;55062;55062;55102;60673;64223;64422;64422;79065;83734;115201	164	0		32
path:hsa04137	Mitophagy - animal	1	319	260	1.22692	20912	107	468;598;598;598;664;664;665;665;1457;1457;1457;1457;1459;1460;1869;1869;2309;2309;2309;2309;3091;3265;3725;3725;3725;3725;3845;3845;3845;4077;4077;4286;4893;5071;5599;5599;5601;5601;5602;5970;5970;6237;6667;6714;6714;6714;7030;7030;7157;7157;7314;7879;7879;7879;7879;7942;7942;8408;8678;8678;8878;8878;8887;8887;8887;9101;9451;9474;9474;9474;9927;9927;9958;9958;10133;10133;10241;10370;10370;11337;1…	164	0		65
path:hsa04140	Autophagy - animal	1	319	261	1.22222	20912	230	207;208;208;572;572;596;596;596;596;598;598;598;664;664;1508;1508;1508;1508;1509;1514;1612;1612;1613;1613;1965;1965;1965;2081;2475;2475;3091;3146;3146;3146;3265;3476;3480;3480;3480;3630;3667;3708;3708;3708;3845;3845;3845;3916;3916;3916;3916;3920;3920;3920;4893;5170;5170;5170;5289;5289;5290;5291;5291;5293;5293;5295;5295;5295;5296;5296;5515;5516;5516;5562;5562;5563;5566;5566;5567;5567;5568;5580;558…	164	0		128
path:hsa04142	Lysosome	1	319	262	1.21756	20912	221	20;20;20;53;54;162;164;175;175;175;410;411;427;427;427;427;527;527;533;535;535;537;950;950;950;967;968;1075;1174;1174;1174;1176;1200;1200;1200;1200;1201;1201;1203;1203;1203;1211;1211;1211;1211;1211;1212;1212;1212;1212;1213;1213;1497;1497;1497;1508;1508;1508;1508;1509;1510;1511;1512;1513;1514;1515;1519;1520;1520;1521;1522;1522;1777;1777;2517;2548;2581;2581;2588;2629;2717;2720;2760;2760;2760;2760;2…	164	0		123
path:hsa04146	Peroxisome	1	319	263	1.21293	20912	116	30;30;51;51;51;51;189;189;189;215;225;570;847;847;847;1384;1384;1610;1891;1962;2053;2180;2180;2181;2181;2181;2182;3155;3295;3417;3418;3418;4358;4598;4598;4598;4843;5052;5189;5189;5190;5190;5191;5191;5192;5192;5193;5194;5195;5195;5264;5824;5824;5825;5826;5826;5827;5828;5830;5830;6342;6342;6647;6648;6648;6648;6648;7498;8309;8310;8310;8443;8504;8504;8504;8528;8528;8540;8799;8800;8800;9409;9409;9409;…	164	0		83
path:hsa04150	mTOR signaling pathway	1	319	264	1.20833	20912	221	207;208;208;387;523;523;525;526;528;528;528;529;534;673;1147;1855;1856;1856;1857;1857;1975;1975;1975;1977;1977;1977;1978;2475;2475;2535;2885;2887;2887;2887;2887;2932;3265;3479;3479;3479;3479;3480;3480;3480;3551;3551;3551;3630;3643;3643;3667;3845;3845;3845;4040;4040;4041;4893;5170;5170;5170;5290;5291;5291;5293;5293;5295;5295;5295;5296;5296;5562;5562;5563;5578;5578;5578;5578;5579;5579;5582;5594;559…	164	0		151
path:hsa04330	Notch signaling pathway	1	319	265	1.20377	20912	80	182;182;182;182;1387;1387;1487;1487;1487;1488;1488;1488;1488;1488;1488;1855;1856;1856;1857;1857;2033;2033;2648;3065;3066;3280;3280;3280;3516;3516;3714;3714;3955;4242;4242;4242;4851;4853;4853;4853;4853;4854;4854;4855;5663;5663;5664;5664;5664;5986;6868;6868;6868;8650;8650;8850;9541;9612;9612;9612;9612;9794;10683;11317;22938;22938;23220;23385;51107;55534;55851;83464;113878;171558;171558;171558;19640…	164	0		48
path:hsa04340	Hedgehog signaling pathway	1	319	266	1.19925	20912	78	156;156;156;157;157;408;408;408;408;409;595;595;596;596;596;596;894;894;894;1452;1452;1452;1452;1452;1452;1452;1453;1453;1453;1454;1454;1455;1455;1456;2121;2121;2619;2619;2735;2736;2736;2737;2932;3549;4036;5566;5566;5567;5567;5568;5727;5727;5727;6469;6608;8405;8405;8452;8452;8452;8454;8643;8945;8945;8945;11127;23291;23291;23432;23432;23432;50937;53944;53944;57154;57154;57154;64750	164	0		47
path:hsa04360	Axon guidance	1	319	267	1.19476	20912	285	25;387;655;655;655;655;658;659;659;815;815;816;816;816;816;816;818;818;818;998;998;998;998;1020;1072;1630;1808;1942;1943;1944;1945;1946;1946;1947;1948;1948;1949;1949;1969;2041;2041;2042;2042;2042;2043;2044;2044;2045;2047;2047;2048;2048;2048;2048;2049;2049;2050;2050;2051;2242;2534;2534;2534;2770;2771;2773;2773;2773;2932;3265;3611;3688;3688;3688;3688;3688;3845;3845;3845;3897;3897;3983;3983;3984;398…	164	0		175
path:hsa04370	VEGF signaling pathway	1	319	268	1.1903	20912	105	207;208;208;572;572;842;842;998;998;998;998;1432;1432;1432;1432;3265;3315;3791;3845;3845;3845;4846;4893;5290;5291;5291;5293;5293;5295;5295;5295;5296;5296;5321;5335;5335;5336;5530;5530;5530;5532;5532;5533;5533;5533;5533;5534;5534;5578;5578;5578;5578;5579;5579;5582;5594;5594;5595;5600;5600;5600;5603;5603;5604;5605;5605;5605;5743;5747;5747;5829;5829;5879;5879;5880;5880;5881;5894;6300;6714;6714;6714;…	164	0		59
path:hsa04392	Hippo signaling pathway -multiple species	1	319	269	1.18587	20912	39	1454;1454;4771;4771;4771;4771;4771;4771;4771;5058;6788;6788;7003;7004;7004;7005;8642;8642;8994;8994;9113;9770;10413;11186;23286;23286;25937;25937;25937;54798;55233;55233;55233;55233;60485;79633;79981;83937;83937	164	0		29
path:hsa04514	Cell adhesion molecules (CAMs)	1	319	270	1.18148	20912	252	214;214;914;920;920;923;923;923;923;925;926;926;933;933;933;933;940;940;940;941;942;942;942;947;958;958;958;958;959;965;965;965;965;965;999;999;1000;1000;1001;1002;1002;1003;1013;1013;1272;1364;1365;1365;1366;1462;1462;1462;1462;1462;1493;2734;2734;2734;3105;3105;3106;3106;3106;3107;3107;3107;3107;3108;3109;3111;3111;3111;3111;3112;3113;3113;3113;3115;3117;3117;3117;3119;3119;3119;3119;3119;3119;…	164	0		145
path:hsa04612	Antigen processing and presentation	1	319	271	1.17712	20912	157	567;567;811;811;811;821;821;821;920;920;925;926;926;972;1385;1385;1385;1385;1508;1508;1508;1508;1514;1520;1520;2923;3105;3105;3106;3106;3106;3107;3107;3107;3107;3108;3109;3111;3111;3111;3111;3112;3113;3113;3113;3115;3117;3117;3117;3119;3119;3119;3119;3119;3119;3119;3122;3122;3123;3123;3123;3123;3123;3126;3126;3126;3133;3133;3133;3134;3134;3134;3135;3135;3135;3135;3303;3303;3303;3305;3306;3308;330…	164	0		77
path:hsa04622	RIG-I-like receptor signaling pathway	1	319	272	1.17279	20912	110	841;841;843;843;843;843;1147;1432;1432;1432;1432;1540;1540;1540;1540;1540;1540;1540;1654;1654;1654;1654;1654;3439;3439;3440;3441;3442;3443;3444;3445;3446;3448;3449;3451;3452;3456;3467;3551;3551;3551;3576;3576;3592;3593;3627;3661;3665;4214;4790;4792;4793;4793;5300;5599;5599;5600;5600;5600;5601;5601;5602;5603;5603;5970;5970;6300;6885;6885;6885;6885;7124;7186;7187;7187;7189;7706;8517;8517;8717;8717;…	164	0		70
path:hsa04650	Natural killer cell mediated cytotoxicity	1	319	273	1.1685	20912	219	355;355;355;355;356;356;369;637;637;673;836;919;962;1437;1437;2185;2185;2207;2214;2215;2534;2534;2534;2885;3002;3105;3105;3106;3106;3106;3107;3107;3107;3107;3133;3133;3133;3135;3135;3135;3135;3265;3383;3383;3383;3384;3384;3439;3439;3440;3441;3442;3443;3444;3445;3446;3448;3449;3451;3452;3454;3455;3455;3456;3458;3459;3459;3460;3683;3689;3802;3802;3803;3803;3803;3803;3804;3805;3805;3806;3806;3806;38…	164	0		133
path:hsa04658	Th1 and Th2 cell differentiation	1	319	274	1.16423	20912	166	182;182;182;182;864;864;915;916;917;919;920;920;1147;1432;1432;1432;1432;2353;2625;2625;2625;3108;3109;3111;3111;3111;3111;3112;3113;3113;3113;3115;3117;3117;3117;3119;3119;3119;3119;3119;3119;3119;3122;3122;3123;3123;3123;3123;3123;3126;3126;3126;3458;3459;3459;3460;3516;3516;3551;3551;3551;3558;3559;3559;3560;3561;3565;3565;3566;3567;3592;3593;3594;3595;3596;3714;3714;3716;3717;3717;3718;3718;3…	164	0		92
path:hsa04659	Th17 cell differentiation	1	319	275	1.16	20912	214	196;861;861;861;861;861;861;861;861;861;861;861;915;916;917;919;920;920;1147;1432;1432;1432;1432;2353;2475;2475;2625;2625;2625;3091;3108;3109;3111;3111;3111;3111;3112;3113;3113;3113;3115;3117;3117;3117;3119;3119;3119;3119;3119;3119;3119;3122;3122;3123;3123;3123;3123;3123;3126;3126;3126;3320;3320;3320;3320;3326;3326;3458;3459;3459;3460;3551;3551;3551;3553;3553;3554;3554;3556;3556;3558;3559;3559;35…	164	0		107
path:hsa04660	T cell receptor signaling pathway	1	319	276	1.1558	20912	186	207;208;208;387;867;868;868;915;916;917;919;920;920;925;926;926;940;940;940;959;998;998;998;998;1019;1147;1326;1432;1432;1432;1432;1437;1437;1493;1739;1739;1739;1739;1739;2353;2534;2534;2534;2885;2932;3265;3458;3551;3551;3551;3558;3565;3565;3567;3586;3702;3725;3725;3725;3725;3845;3845;3845;3932;3932;3937;3937;4690;4690;4772;4772;4772;4772;4775;4775;4775;4790;4792;4793;4793;4794;4893;5058;5062;506…	164	0		103
path:hsa04662	B cell receptor signaling pathway	1	319	277	1.15162	20912	122	207;208;208;695;930;933;933;933;933;971;973;974;975;1147;1380;2213;2353;2885;2932;3265;3551;3551;3551;3635;3635;3636;3725;3725;3725;3725;3845;3845;3845;4067;4067;4067;4772;4772;4772;4772;4775;4775;4775;4790;4792;4793;4793;4794;4893;5290;5291;5291;5293;5293;5295;5295;5295;5296;5296;5336;5530;5530;5530;5532;5532;5533;5533;5533;5533;5534;5534;5579;5579;5594;5594;5595;5604;5605;5605;5605;5777;5879;58…	164	0		71
path:hsa04664	Fc epsilon RI signaling pathway	1	319	278	1.14748	20912	121	207;208;208;240;240;240;240;241;695;1432;1432;1432;1432;1437;1437;2205;2206;2206;2207;2534;2534;2534;2885;3265;3562;3565;3565;3567;3596;3635;3635;3845;3845;3845;3937;3937;4067;4067;4067;4893;5170;5170;5170;5290;5291;5291;5293;5293;5295;5295;5295;5296;5296;5321;5335;5335;5336;5578;5578;5578;5578;5594;5594;5595;5599;5599;5600;5600;5600;5601;5601;5602;5603;5603;5604;5605;5605;5605;5606;5606;5606;560…	164	0		68
path:hsa04666	Fc gamma R-mediated phagocytosis	1	319	279	1.14337	20912	153	207;208;208;273;274;274;274;274;274;382;382;998;998;998;998;1072;1398;1398;1398;1399;1399;1785;1785;1794;2209;2209;2212;2213;2214;2934;2934;3055;3635;3635;3636;3984;3984;3984;3985;3985;3985;4067;4067;4067;4082;4082;4082;4082;4651;4651;5058;5290;5291;5291;5293;5293;5295;5295;5295;5296;5296;5321;5335;5335;5336;5337;5337;5337;5337;5338;5578;5578;5578;5578;5579;5579;5580;5581;5582;5594;5594;5595;5604…	164	0		91
path:hsa04670	Leukocyte transendothelial migration	1	319	280	1.13929	20912	192	60;60;60;60;60;71;71;71;71;71;71;71;71;81;87;87;87;387;394;399;998;998;998;998;1003;1364;1365;1365;1366;1432;1432;1432;1432;1495;1495;1495;1495;1496;1499;1500;1500;1500;1535;1536;1536;1536;2185;2185;2770;2771;2773;2773;2773;2909;2909;2909;3383;3383;3383;3676;3676;3676;3683;3684;3684;3688;3688;3688;3688;3688;3689;3702;4267;4267;4301;4301;4301;4313;4318;4478;4633;4636;4688;4689;4689;5010;5175;5175;…	164	0		112
path:hsa04672	Intestinal immune network for IgA production	1	319	281	1.13523	20912	82	608;940;940;940;941;942;942;942;958;958;958;958;959;2826;3108;3109;3111;3111;3111;3111;3112;3113;3113;3113;3115;3117;3117;3117;3119;3119;3119;3119;3119;3119;3119;3122;3122;3123;3123;3123;3123;3123;3126;3126;3126;3558;3565;3565;3567;3569;3586;3600;3600;3601;3676;3676;3676;3695;4055;5284;6370;6387;6387;7040;7040;7852;7852;7852;8174;8741;8741;8741;8741;9020;10803;23308;23308;23308;23308;23495;29851;…	164	0		49
path:hsa04710	Circadian rhythm	1	319	282	1.13121	20912	52	406;406;1385;1385;1385;1385;1407;1408;1453;1453;1453;1454;1454;4862;4862;4862;4862;4862;5187;5187;5562;5562;5563;5564;5564;5565;5571;6095;6095;6096;6097;6500;6500;6500;6500;8454;8553;8553;8863;8864;8864;8945;8945;8945;9575;9575;9978;23291;23291;51422;51422;79365	164	0		31
path:hsa04713	Circadian entrainment	1	319	283	1.12721	20912	174	107;107;107;108;108;108;109;109;112;113;114;115;115;115;117;775;775;776;776;801;801;801;801;801;801;801;801;801;801;810;810;815;815;816;816;816;816;816;818;818;818;1385;1385;1385;1385;2353;2770;2771;2773;2773;2773;2775;2775;2775;2776;2776;2778;2778;2778;2778;2778;2778;2778;2778;2778;2782;2782;2782;2783;2784;2785;2786;2787;2788;2790;2791;2792;2890;2890;2891;2892;2892;2892;2893;2902;2902;2902;2902;…	164	0		96
path:hsa04721	Synaptic vesicle cycle	1	319	284	1.12324	20912	90	161;161;161;161;163;163;523;523;525;526;527;527;528;528;528;529;533;534;535;535;773;773;773;774;1173;1175;1175;1175;1211;1211;1211;1211;1211;1212;1212;1212;1212;1213;1213;1759;1785;1785;2054;2054;4905;5864;6570;6571;6572;6616;6616;6804;6809;6809;6812;6844;6844;6844;6857;6857;8218;8775;8775;8992;8992;8992;8992;8992;8992;9114;9296;9550;10312;10497;10814;22999;23025;23545;23545;26052;50617;51382;513…	164	0		63
path:hsa04723	Retrograde endocannabinoid signaling	1	319	285	1.1193	20912	196	107;107;107;108;108;108;109;109;112;113;114;115;115;115;747;773;773;773;774;775;775;776;776;778;779;1268;1268;1268;1432;1432;1432;1432;2166;2554;2555;2555;2556;2557;2558;2558;2558;2559;2560;2561;2562;2563;2564;2566;2567;2568;2569;2570;2770;2771;2773;2773;2773;2775;2775;2775;2776;2776;2782;2782;2782;2783;2784;2785;2786;2787;2788;2790;2791;2792;2890;2890;2891;2892;2892;2892;2893;2911;2911;2911;2915…	164	0		148
path:hsa04724	Glutamatergic synapse	1	319	286	1.11538	20912	199	107;107;107;108;108;108;109;109;112;113;114;115;115;115;156;156;156;157;157;773;773;773;775;775;776;776;1742;1742;2744;2744;2744;2744;2744;2752;2752;2752;2770;2771;2773;2773;2773;2775;2775;2775;2776;2776;2778;2778;2778;2778;2778;2778;2778;2778;2778;2782;2782;2782;2783;2784;2785;2786;2787;2788;2790;2791;2792;2890;2890;2891;2892;2892;2892;2893;2897;2897;2898;2898;2899;2900;2901;2901;2902;2902;2902;…	164	0		114
path:hsa04725	Cholinergic synapse	1	319	287	1.1115	20912	185	43;43;43;107;107;107;108;108;108;109;109;112;113;114;115;115;115;207;208;208;468;596;596;596;596;773;773;773;774;775;775;776;776;778;779;814;815;815;816;816;816;816;816;818;818;818;1103;1129;1131;1132;1133;1136;1136;1136;1137;1137;1137;1137;1139;1141;1143;1385;1385;1385;1385;2353;2534;2534;2534;2767;2767;2767;2767;2767;2767;2770;2771;2773;2773;2773;2775;2775;2775;2776;2776;2782;2782;2782;2783;278…	164	0		112
path:hsa04727	GABAergic synapse	1	319	288	1.10764	20912	129	18;18;18;107;107;107;108;108;108;109;109;112;113;114;115;115;115;773;773;773;774;775;775;776;776;778;779;2550;2550;2554;2555;2555;2556;2557;2558;2558;2558;2559;2560;2561;2562;2563;2564;2566;2567;2568;2569;2570;2571;2571;2571;2572;2572;2572;2744;2744;2744;2744;2744;2752;2752;2752;2770;2771;2773;2773;2773;2775;2775;2775;2782;2782;2782;2783;2784;2785;2786;2787;2788;2790;2791;2792;3763;4905;5334;5566…	164	0		88
path:hsa04744	Phototransduction	1	319	289	1.10381	20912	44	801;801;801;801;801;801;801;801;801;801;810;810;1258;1258;1258;1259;2779;2779;2780;2782;2782;2782;2792;2978;2978;2979;2986;3000;5145;5148;5158;5957;6010;6010;6011;6295;8787;9187;9187;9187;9187;51806;91860;91860	164	0		28
path:hsa04750	Inflammatory mediator regulation of TRP channels	1	319	290	1.1	20912	178	40;41;41;107;107;107;108;108;108;109;109;112;113;114;115;115;115;239;623;624;801;801;801;801;801;801;801;801;801;801;810;810;815;815;816;816;816;816;816;818;818;818;1432;1432;1432;1432;1573;2150;2150;2776;2776;2778;2778;2778;2778;2778;2778;2778;2778;2778;3269;3269;3356;3356;3357;3358;3358;3479;3479;3479;3479;3553;3553;3554;3554;3556;3556;3708;3708;3708;3709;3709;3709;3709;3710;3710;3710;4803;4914…	164	0		97
path:hsa04917	Prolactin signaling pathway	1	319	291	1.09622	20912	139	207;208;208;595;595;894;894;894;1081;1154;1432;1432;1432;1432;1447;1586;2001;2001;2099;2099;2099;2099;2099;2099;2099;2099;2099;2100;2100;2100;2100;2100;2309;2309;2309;2309;2353;2592;2645;2885;2932;3265;3630;3659;3717;3717;3845;3845;3845;3972;3973;4790;4893;5290;5291;5291;5293;5293;5295;5295;5295;5296;5296;5594;5594;5595;5599;5599;5600;5600;5600;5601;5601;5602;5603;5603;5604;5605;5605;5605;5617;56…	164	0		70
path:hsa04925	Aldosterone synthesis and secretion	1	319	292	1.09247	20912	160	107;107;107;108;108;108;109;109;112;113;114;115;115;115;185;185;466;468;747;775;775;776;776;778;779;801;801;801;801;801;801;801;801;801;801;810;810;814;815;815;816;816;816;816;816;818;818;818;949;949;949;1385;1385;1385;1385;1386;1386;1388;1388;1388;1583;1585;1589;2767;2767;2767;2767;2767;2767;2776;2776;2778;2778;2778;2778;2778;2778;2778;2778;2778;3164;3164;3164;3283;3284;3708;3708;3708;3709;3709;…	164	0		82
path:hsa04940	Type I diabetes mellitus	1	319	293	1.08874	20912	95	355;355;355;355;356;356;940;940;940;941;942;942;942;1363;1363;2571;2571;2571;2572;2572;2572;3002;3105;3105;3106;3106;3106;3107;3107;3107;3107;3108;3109;3111;3111;3111;3111;3112;3113;3113;3113;3115;3117;3117;3117;3119;3119;3119;3119;3119;3119;3119;3122;3122;3123;3123;3123;3123;3123;3126;3126;3126;3133;3133;3133;3134;3134;3134;3135;3135;3135;3135;3329;3329;3382;3382;3382;3382;3382;3458;3552;3552;35…	164	0		43
path:hsa04950	Maturity onset diabetes of the young	1	319	294	1.08503	20912	39	2494;2494;2494;2645;3087;3087;3110;3170;3170;3170;3172;3172;3172;3172;3174;3175;3280;3280;3280;3375;3630;3651;3651;3651;4760;4821;4825;5078;5078;5080;5313;5313;5313;6514;6927;6927;6928;6928;50674	164	0		26
path:hsa04962	Vasopressin-regulated water reabsorption	1	319	295	1.08136	20912	79	109;109;112;115;115;115;359;360;360;360;361;361;361;361;396;396;396;396;397;398;551;554;554;1385;1385;1385;1385;1639;1639;1639;1778;1780;1781;1783;1783;2778;2778;2778;2778;2778;2778;2778;2778;2778;4905;5566;5566;5567;5567;5568;5868;5868;5869;5878;5878;6810;6844;6844;6844;8655;8766;8766;9230;9230;9586;10488;10540;10540;10671;51143;51164;51626;51626;64764;79659;84516;84516;90993;90993	164	0		44
path:hsa04966	Collecting duct acid secretion	1	319	296	1.0777	20912	36	495;496;523;523;525;526;527;527;528;528;528;529;534;535;535;760;1188;6521;8992;8992;8992;8992;8992;8992;9114;9296;9550;10312;10723;23545;23545;50617;51382;51382;51382;155066	164	0		27
path:hsa04977	Vitamin digestion and absorption	1	319	297	1.07407	20912	30	335;335;337;338;686;686;686;949;949;949;2346;2346;2346;2346;2694;4363;4363;5406;6573;6573;6573;6573;6948;8029;8884;9227;10560;25974;55788;80704	164	0		24
path:hsa05014	Amyotrophic lateral sclerosis (ALS)	1	319	298	1.07047	20912	97	317;317;317;572;572;581;581;596;596;596;596;598;598;598;637;637;834;834;834;834;834;836;842;842;847;847;847;1432;1432;1432;1432;1616;1616;2876;2890;2890;2891;2902;2902;2902;2902;2902;2903;2904;2904;2905;2905;2906;4217;4217;4741;4744;4744;4747;4747;4747;4842;4842;5530;5530;5530;5532;5532;5533;5533;5533;5533;5534;5534;5600;5600;5600;5603;5603;5606;5606;5606;5608;5608;5630;5868;5868;5879;5879;6300;6…	164	0		51
path:hsa05020	Prion diseases	1	319	299	1.06689	20912	55	581;581;712;713;727;729;730;731;732;733;735;1958;1958;2002;2002;2002;2534;2534;2534;3303;3303;3303;3309;3552;3552;3553;3553;3569;3915;3915;4684;4684;4684;4684;4685;4851;5566;5566;5567;5567;5568;5594;5594;5595;5604;5605;5605;5605;5621;5621;6352;6352;6647;10963;10963	164	0		35
path:hsa05032	Morphine addiction	1	319	300	1.06333	20912	154	107;107;107;108;108;108;109;109;112;113;114;115;115;115;134;134;156;156;156;157;157;408;408;408;408;409;773;773;773;774;1812;2550;2550;2554;2555;2555;2556;2557;2558;2558;2558;2559;2560;2561;2562;2563;2564;2566;2567;2568;2569;2570;2770;2771;2773;2773;2773;2775;2775;2775;2778;2778;2778;2778;2778;2778;2778;2778;2778;2782;2782;2782;2783;2784;2785;2786;2787;2788;2790;2791;2792;2868;2868;2869;2869;2870…	164	0		91
path:hsa05033	Nicotine addiction	1	319	301	1.0598	20912	52	773;773;773;774;1137;1137;1137;1137;1139;1141;2554;2555;2555;2556;2557;2558;2558;2558;2559;2560;2561;2562;2563;2564;2566;2567;2568;2569;2570;2890;2890;2891;2892;2892;2892;2893;2902;2902;2902;2902;2902;2903;2904;2904;2905;2905;2906;8973;55879;57030;57030;57084	164	0		40
path:hsa05110	Vibrio cholerae infection	1	319	302	1.05629	20912	98	60;60;60;60;60;71;71;71;71;71;71;71;71;109;109;115;115;115;375;375;523;523;525;526;527;527;528;528;528;529;533;534;535;535;537;1080;1080;1080;1080;2778;2778;2778;2778;2778;2778;2778;2778;2778;3784;3784;5335;5335;5336;5566;5566;5567;5567;5568;5578;5578;5578;5578;6558;7082;7082;8992;8992;8992;8992;8992;8992;9114;9296;9414;9550;9601;9601;10312;10945;10952;11014;11014;11014;11015;11015;11015;23480;23…	164	0		50
path:hsa05130	Pathogenic Escherichia coli infection	1	319	303	1.05281	20912	110	25;60;60;60;60;60;71;71;71;71;71;71;71;71;387;929;998;998;998;998;999;999;1499;2017;2017;2017;2017;2534;2534;2534;3059;3688;3688;3688;3688;3688;3875;4690;4690;4691;5578;5578;5578;5578;6093;6093;7099;7100;7277;7278;7278;7280;7280;7430;7430;7430;7430;7430;7454;7454;7534;7534;7534;7534;7534;7846;8440;8976;8976;9076;9181;9181;9475;9475;10092;10093;10093;10093;10094;10095;10109;10109;10109;10376;10376…	164	0		55
path:hsa05131	Shigellosis	1	319	304	1.04934	20912	130	25;60;60;60;60;60;71;71;71;71;71;71;71;71;391;960;960;960;960;960;960;960;960;998;998;998;998;1147;1398;1398;1398;1399;1399;1432;1432;1432;1432;1729;1729;1729;1793;2017;2017;2017;2017;3059;3551;3551;3551;3576;3576;3678;3688;3688;3688;3688;3688;4790;4792;4793;4793;5216;5217;5594;5594;5595;5599;5599;5600;5600;5600;5601;5601;5602;5603;5603;5879;5879;5970;5970;6093;6093;6300;6714;6714;6714;7307;7322;…	164	0		65
path:hsa05133	Pertussis	1	319	305	1.0459	20912	110	387;710;712;713;715;716;717;718;720;720;722;725;727;801;801;801;801;801;801;801;801;801;801;810;810;834;834;834;834;834;836;840;929;1072;1432;1432;1432;1432;2353;2770;2771;2773;2773;2773;3394;3552;3552;3553;3553;3569;3576;3576;3586;3592;3593;3654;3659;3661;3678;3684;3684;3688;3688;3688;3688;3688;3689;3725;3725;3725;3725;4615;4790;4843;5594;5594;5595;5599;5599;5600;5600;5600;5601;5601;5602;5603;56…	164	0		76
path:hsa05140	Leishmaniasis	1	319	306	1.04248	20912	139	718;1378;1378;1378;1378;1432;1432;1432;1432;1535;1536;1536;1536;2002;2002;2002;2209;2209;2212;2214;2215;2353;3108;3109;3111;3111;3111;3111;3112;3113;3113;3113;3115;3117;3117;3117;3119;3119;3119;3119;3119;3119;3119;3122;3122;3123;3123;3123;3123;3123;3126;3126;3126;3458;3459;3459;3460;3552;3552;3553;3553;3565;3565;3586;3592;3593;3654;3676;3676;3676;3684;3684;3688;3688;3688;3688;3688;3689;3716;3717;…	164	0		74
path:hsa05145	Toxoplasmosis	1	319	307	1.03909	20912	215	207;208;208;240;240;240;240;329;330;331;331;572;572;596;596;596;596;598;598;598;836;841;841;842;842;958;958;958;958;959;1147;1234;1432;1432;1432;1432;2770;2771;2773;2773;2773;2775;2775;2775;3108;3109;3111;3111;3111;3111;3112;3113;3113;3113;3115;3117;3117;3117;3119;3119;3119;3119;3119;3119;3119;3122;3122;3123;3123;3123;3123;3123;3126;3126;3126;3303;3303;3303;3305;3306;3310;3310;3312;3312;3312;3458…	164	0		113
path:hsa05152	Tuberculosis	1	319	308	1.03571	20912	315	207;208;208;317;317;317;387;527;527;533;535;535;537;572;572;581;581;596;596;596;596;637;637;718;801;801;801;801;801;801;801;801;801;801;810;810;815;815;816;816;816;816;816;818;818;818;820;836;841;841;842;842;843;843;843;843;929;972;1051;1054;1263;1263;1378;1378;1378;1378;1385;1385;1385;1385;1387;1387;1432;1432;1432;1432;1509;1520;1520;1594;2033;2033;2207;2209;2209;2212;2213;2214;2215;3108;3109;31…	164	0		179
path:hsa05162	Measles	1	319	309	1.03236	20912	215	103;207;208;208;355;355;355;355;356;356;595;595;868;868;894;894;894;896;898;915;916;917;940;940;940;1017;1017;1017;1019;1021;1027;1147;1457;1457;1457;1457;1459;1460;1796;1796;1965;1965;1965;2213;2534;2534;2534;2932;3303;3303;3303;3305;3306;3310;3310;3312;3312;3312;3439;3439;3440;3441;3442;3443;3444;3445;3446;3448;3449;3451;3452;3454;3455;3455;3456;3458;3459;3459;3460;3552;3552;3553;3553;3558;3559…	164	0		134
path:hsa05211	Renal cell carcinoma	1	319	310	1.02903	20912	134	207;208;208;369;405;405;405;673;998;998;998;998;1387;1387;1398;1398;1398;1399;1399;2033;2033;2034;2034;2113;2271;2271;2271;2549;2549;2885;2889;3082;3082;3082;3082;3082;3091;3265;3725;3725;3725;3725;3845;3845;3845;4233;4233;4233;4233;4893;5058;5062;5062;5062;5062;5062;5063;5155;5155;5155;5155;5290;5291;5291;5293;5293;5295;5295;5295;5296;5296;5594;5594;5595;5604;5605;5605;5605;5781;5781;5781;5781;5…	164	0		65
path:hsa05217	Basal cell carcinoma	1	319	311	1.02572	20912	74	324;324;324;324;324;650;650;652;1499;1855;1856;1856;1857;1857;2535;2735;2736;2736;2737;2932;5727;5727;5727;6469;6608;6932;6932;6934;6934;6934;6934;6934;6934;7157;7157;7471;7472;7473;7474;7474;7475;7475;7475;7475;7476;7477;7479;7480;7481;7482;7482;7855;7855;7976;8312;8321;8321;8322;8323;8324;8324;8325;8326;8643;10297;10297;11211;51176;51176;51176;51384;54361;81029;83439	164	0		55
path:hsa05220	Chronic myeloid leukemia	1	319	312	1.02244	20912	146	25;207;208;208;369;572;572;595;595;598;598;598;613;613;673;861;861;861;861;861;861;861;861;861;861;861;867;868;868;1019;1021;1026;1027;1029;1029;1029;1147;1398;1398;1398;1399;1399;1487;1487;1487;1488;1488;1488;1488;1488;1488;1869;1869;1870;1871;1871;2122;2122;2122;2885;3065;3066;3265;3551;3551;3551;3845;3845;3845;4088;4088;4088;4088;4089;4089;4193;4193;4193;4193;4193;4609;4790;4792;4893;5290;5291…	164	0		71
path:hsa05310	Asthma	1	319	313	1.01917	20912	52	958;958;958;958;959;2205;2206;2206;2207;3108;3109;3111;3111;3111;3111;3112;3113;3113;3113;3115;3117;3117;3117;3119;3119;3119;3119;3119;3119;3119;3122;3122;3123;3123;3123;3123;3123;3126;3126;3126;3562;3565;3565;3567;3578;3586;3596;5553;6037;6356;7124;8288	164	0		31
path:hsa05320	Autoimmune thyroid disease	1	319	314	1.01592	20912	96	355;355;355;355;356;356;940;940;940;941;942;942;942;958;958;958;958;959;1081;1493;3002;3105;3105;3106;3106;3106;3107;3107;3107;3107;3108;3109;3111;3111;3111;3111;3112;3113;3113;3113;3115;3117;3117;3117;3119;3119;3119;3119;3119;3119;3119;3122;3122;3123;3123;3123;3123;3123;3126;3126;3126;3133;3133;3133;3134;3134;3134;3135;3135;3135;3135;3439;3439;3440;3441;3442;3443;3444;3445;3446;3448;3449;3451;34…	164	0		53
path:hsa05321	Inflammatory bowel disease (IBD)	1	319	315	1.0127	20912	115	2625;2625;2625;3108;3109;3111;3111;3111;3111;3112;3113;3113;3113;3115;3117;3117;3117;3119;3119;3119;3119;3119;3119;3119;3122;3122;3123;3123;3123;3123;3123;3126;3126;3126;3458;3459;3459;3460;3552;3552;3553;3553;3558;3561;3565;3565;3566;3567;3569;3586;3592;3593;3594;3595;3596;3605;3605;3606;3725;3725;3725;3725;4087;4087;4087;4088;4088;4088;4088;4094;4094;4094;4772;4772;4772;4772;4790;5970;5970;6095…	164	0		65
path:hsa05322	Systemic lupus erythematosus	1	319	316	1.00949	20912	166	81;87;87;87;712;713;715;716;717;718;720;720;727;729;730;731;732;733;735;940;940;940;941;942;942;942;958;958;958;958;959;1511;1991;2209;2209;2212;2214;2215;2903;2904;2904;3012;3013;3013;3014;3014;3014;3014;3015;3015;3017;3017;3018;3020;3020;3020;3020;3020;3020;3020;3020;3020;3108;3109;3111;3111;3111;3111;3112;3113;3113;3113;3115;3117;3117;3117;3119;3119;3119;3119;3119;3119;3119;3122;3122;3123;3123…	164	0		133
path:hsa05330	Allograft rejection	1	319	317	1.00631	20912	79	355;355;355;355;356;356;940;940;940;941;942;942;942;958;958;958;958;959;3002;3105;3105;3106;3106;3106;3107;3107;3107;3107;3108;3109;3111;3111;3111;3111;3112;3113;3113;3113;3115;3117;3117;3117;3119;3119;3119;3119;3119;3119;3119;3122;3122;3123;3123;3123;3123;3123;3126;3126;3126;3133;3133;3133;3134;3134;3134;3135;3135;3135;3135;3458;3558;3565;3565;3567;3586;3592;3593;5551;7124	164	0		38
path:hsa05332	Graft-versus-host disease	1	319	318	1.00314	20912	89	355;355;355;355;356;356;940;940;940;941;942;942;942;3002;3105;3105;3106;3106;3106;3107;3107;3107;3107;3108;3109;3111;3111;3111;3111;3112;3113;3113;3113;3115;3117;3117;3117;3119;3119;3119;3119;3119;3119;3119;3122;3122;3123;3123;3123;3123;3123;3126;3126;3126;3133;3133;3133;3134;3134;3134;3135;3135;3135;3135;3458;3552;3552;3553;3553;3558;3569;3802;3802;3803;3803;3803;3803;3804;3811;3811;3811;3811;38…	164	0		41
path:hsa05340	Primary immunodeficiency	1	319	319	1	20912	52	100;100;326;695;915;916;920;920;925;926;926;930;958;958;958;958;959;973;3543;3561;3575;3718;3718;3718;3932;3932;4261;4261;4261;5788;5788;5788;5896;5897;5993;5993;5994;6890;6891;6891;6891;7374;7535;8517;8517;8625;23495;29760;29851;57379;64421;64421	164	0		37

## Sheet: SigKeggPathways
	KEGG pathways significantly enriched within the 164-probe Tumour-vs-Adjacent gene signature.
pathway_id	pathway_name	P	N*P	i	FDR	pool_size	n_in_pool	list_members_in_pool	sig_size	n_in_sig	list_members_in_sig	pathway_size
hsa03320	PPAR signaling pathway	1.57993e-09	5.03997e-07	1	5.03997e-07	20912	114	30;30;33;33;34;51;51;51;51;123;123;335;335;336;336;345;364;948;948;948;1374;1374;1374;1374;1375;1375;1376;1376;1581;1593;1622;1622;1622;1962;2167;2168;2169;2170;2170;2171;2172;2173;2173;2173;2180;2180;2181;2181;2181;2182;2710;2710;2710;2710;2712;3158;3611;4023;4023;4199;4199;4199;4312;4973;5105;5106;5170;5170;5170;5346;5360;5465;5465;5467;5467;5467;5468;6256;6256;6257;6257;6257;6258;6319;6319;631…	164	11	5346;4312;2167;4023;10580;5105;9370;948;948;5468;4023	72
hsa04920	Adipocytokine signaling pathway	5.15103e-07	0.000164318	2	8.21589e-05	20912	122	32;32;32;32;181;207;208;208;948;948;948;1147;1374;1374;1374;1374;1375;1375;2180;2180;2181;2181;2181;2182;2475;2475;2538;3551;3551;3551;3667;3717;3717;3952;3953;3953;3953;3953;3953;4790;4792;4793;4793;4794;4852;5105;5106;5443;5465;5465;5562;5562;5563;5564;5564;5565;5571;5588;5588;5599;5599;5601;5601;5602;5781;5781;5781;5781;5781;5970;5970;6256;6256;6257;6257;6257;6258;6513;6513;6517;6774;6774;6794…	164	9	3952;5105;9370;32;948;32;32;948;3953	69
hsa04152	AMPK signaling pathway	9.07013e-07	0.000289337	3	9.64457e-05	20912	211	31;31;32;32;32;32;148;148;148;148;207;208;208;595;595;890;890;948;948;948;1080;1080;1080;1080;1374;1374;1374;1374;1375;1375;1385;1385;1385;1385;1938;1938;1978;1994;1994;2194;2194;2203;2308;2308;2309;2309;2309;2309;2475;2475;2538;2997;2998;3156;3156;3172;3172;3172;3172;3479;3479;3479;3479;3480;3480;3480;3630;3643;3643;3667;3952;3953;3953;3953;3953;3953;3991;3991;4218;5105;5106;5170;5170;5170;5207;…	164	11	3952;5105;9370;32;948;32;32;948;5468;5519;3953	121
hsa04512	ECM-receptor interaction	9.66159e-07	0.000308205	4	7.70512e-05	20912	170	948;948;948;960;960;960;960;960;960;960;960;961;961;961;961;1101;1277;1277;1277;1277;1278;1278;1280;1280;1282;1282;1284;1284;1285;1285;1285;1285;1285;1285;1285;1286;1287;1288;1288;1288;1291;1291;1291;1291;1291;1291;1291;1291;1292;1292;1293;1297;1298;1299;1311;1605;1605;2335;2335;2335;2335;2335;2335;2811;2812;2812;2814;2814;2815;3161;3161;3339;3339;3371;3371;3381;3655;3655;3672;3673;3674;3674;3674…	164	10	1311;3679;3161;2335;948;2335;948;2335;2335;1277	82
hsa04974	Protein digestion and absorption	1.74032e-06	0.000555163	5	0.000111033	20912	141	476;477;477;478;481;481;482;483;486;486;1277;1277;1277;1277;1278;1278;1280;1280;1281;1281;1281;1282;1282;1284;1284;1285;1285;1285;1285;1285;1285;1285;1286;1287;1288;1288;1288;1289;1289;1289;1290;1290;1291;1291;1291;1291;1291;1291;1291;1291;1292;1292;1293;1294;1294;1297;1298;1299;1300;1300;1301;1301;1302;1302;1305;1305;1305;1306;1308;1357;1358;1359;1360;1361;1504;1506;1803;1803;1803;2006;2006;3769…	164	9	1301;1300;4311;1301;1300;1308;4311;477;1277	90
hsa04510	Focal adhesion	1.49375e-05	0.00476508	6	0.000794179	20912	395	60;60;60;60;60;71;71;71;71;71;71;71;71;81;87;87;87;207;208;208;329;330;331;331;387;394;572;572;595;595;596;596;596;596;673;824;824;857;857;858;858;858;859;894;894;894;896;998;998;998;998;1101;1277;1277;1277;1277;1278;1278;1280;1280;1282;1282;1284;1284;1285;1285;1285;1285;1285;1285;1285;1286;1287;1288;1288;1288;1291;1291;1291;1291;1291;1291;1291;1291;1292;1292;1293;1297;1298;1299;1311;1398;1398;13…	164	13	1311;3679;2335;2277;2335;857;858;857;2335;2335;858;1277;1956	199
hsa05100	Bacterial invasion of epithelial cells	2.58978e-05	0.00826139	7	0.0011802	20912	151	60;60;60;60;60;71;71;71;71;71;71;71;71;387;391;857;857;858;858;858;859;867;868;868;998;998;998;998;999;999;1211;1211;1211;1211;1211;1212;1212;1212;1212;1213;1213;1398;1398;1398;1399;1399;1495;1495;1495;1495;1496;1499;1759;1785;1785;1793;2017;2017;2017;2017;2335;2335;2335;2335;2335;2335;2549;2549;3059;3611;3678;3688;3688;3688;3688;3688;4233;4233;4233;4233;4735;4735;5290;5291;5291;5293;5293;5295;52…	164	8	2335;2335;857;858;857;2335;2335;858	76
hsa00350	Tyrosine metabolism	4.89802e-05	0.0156247	8	0.00195308	20912	51	124;125;125;125;126;128;128;130;130;131;218;220;221;221;222;222;314;316;316;1312;1312;1312;1312;1621;1638;1638;1638;1638;1644;1644;2184;2805;2806;2954;3081;3081;3081;3242;4128;4128;4128;4129;4282;5409;6898;6898;7054;7173;7299;7306;8639	164	5	125;125;4128;4128;125	35
hsa00982	Drug metabolism - cytochrome P450	0.00010991	0.0350612	9	0.00389569	20912	96	124;125;125;125;126;128;128;130;130;131;218;220;221;221;222;222;316;316;1544;1544;1548;1548;1548;1548;1555;1555;1555;1557;1558;1558;1559;1559;1559;1559;1559;1559;1559;1565;1565;1565;1571;1571;1571;1571;1576;1576;1576;1576;1577;1577;1577;2326;2327;2328;2328;2329;2330;2330;2938;2938;2940;2941;2944;2944;2946;2947;2948;2948;2949;2950;2952;2953;4128;4128;4128;4129;4258;4259;7363;7366;7366;7366;7367;94…	164	6	125;125;4128;4128;125;2327	70
hsa05205	Proteoglycans in cancer	0.000579615	0.184897	10	0.0184897	20912	428	60;60;60;60;60;71;71;71;71;71;71;71;71;207;208;208;286;286;286;286;286;286;287;287;287;288;288;288;355;355;355;355;356;356;369;387;595;595;673;815;815;816;816;816;816;816;818;818;818;836;857;857;858;858;858;859;867;868;868;960;960;960;960;960;960;960;960;967;998;998;998;998;1026;1432;1432;1432;1432;1499;1514;1634;1634;1634;1634;1655;1839;1839;1839;1956;1956;1956;1956;1956;1956;1975;1975;1975;2002…	164	11	2247;2335;2335;857;3316;858;857;2335;2335;858;1956	203
hsa05144	Malaria	0.000792156	0.252698	11	0.0229725	20912	92	948;948;948;958;958;958;958;959;975;1311;1378;1378;1378;1378;1440;2532;2993;2993;2993;2993;2994;2994;2994;2994;2995;3039;3039;3039;3039;3039;3039;3043;3043;3043;3082;3082;3082;3082;3082;3383;3383;3383;3458;3553;3553;3569;3576;3576;3586;3592;3606;3683;3689;3820;4035;4035;4233;4233;4233;4233;4615;5175;5175;5175;6347;6382;6382;6383;6383;6383;6401;6403;7040;7040;7042;7042;7042;7042;7043;7057;7057;705…	164	5	1311;948;3043;948;2532	49
hsa00061	Fatty acid biosynthesis	0.000849175	0.270887	12	0.0225739	20912	24	31;31;32;32;32;32;2180;2180;2181;2181;2181;2182;2194;2194;23205;23205;23305;23305;23305;27349;51703;54995;55301;81616	164	3	32;32;32	13
hsa04151	PI3K-Akt signaling pathway	0.00111992	0.357254	13	0.0274811	20912	613	207;208;208;284;284;285;285;356;356;468;572;572;595;595;596;596;596;596;598;598;598;672;672;842;842;894;894;894;896;898;930;1017;1017;1017;1019;1021;1026;1027;1101;1129;1147;1277;1277;1277;1277;1278;1278;1280;1280;1282;1282;1284;1284;1285;1285;1285;1285;1285;1285;1285;1286;1287;1288;1288;1288;1291;1291;1291;1291;1291;1291;1291;1291;1292;1292;1293;1297;1298;1299;1311;1385;1385;1385;1385;1386;1386;…	164	13	1311;3679;5105;2247;2335;2277;2335;2335;2335;3815;1277;5519;1956	342
hsa00620	Pyruvate metabolism	0.00126352	0.403064	14	0.0287903	20912	60	31;31;32;32;32;32;38;39;97;98;217;219;219;223;224;224;224;501;501;501;1737;1737;1737;1738;2271;2271;2271;2739;3029;3939;3945;3945;3948;4190;4191;4191;4199;4199;4199;4200;4200;4200;5091;5105;5106;5160;5160;5161;5162;5162;5313;5313;5313;5315;5315;9380;9380;9380;10873;92483	164	4	5105;32;32;32	39
hsa04978	Mineral absorption	0.00190359	0.607244	15	0.0404829	20912	67	475;476;477;477;478;481;481;482;483;486;486;490;490;490;538;538;795;1181;1317;1811;1811;2495;2495;2512;2512;3162;3163;3163;4493;4494;4494;4495;4495;4496;4499;4501;4501;4502;4891;4891;4891;4891;6523;6546;6546;6546;6550;7018;7018;7018;7018;7421;7421;7421;7421;7779;9843;9843;10568;23439;26872;55503;55630;65010;79901;140803;645745	164	4	7018;7018;4499;477	51
hsa05204	Chemical carcinogenesis	0.00206043	0.657278	16	0.0410799	20912	114	9;10;124;125;125;125;126;128;128;130;130;131;218;220;221;221;222;222;405;405;405;873;883;1139;1543;1544;1544;1545;1545;1545;1545;1548;1548;1548;1548;1551;1553;1557;1558;1558;1559;1559;1559;1559;1559;1559;1559;1562;1562;1571;1571;1571;1571;1576;1576;1576;1576;1577;1577;1577;1646;1646;2052;2938;2938;2940;2941;2944;2944;2946;2947;2948;2948;2949;2950;2952;2953;3290;4258;4259;5743;6799;6799;6817;6817;…	164	5	125;125;1646;1646;125	82
hsa00340	Histidine metabolism	0.00217383	0.693451	17	0.0407913	20912	33	26;217;218;219;219;220;221;221;222;222;223;224;224;224;443;501;501;501;1644;1644;3034;3034;3067;3176;3176;3176;3176;4128;4128;4128;4129;10841;55748	164	3	4128;4128;443	24
hsa04931	Insulin resistance	0.00268921	0.857859	18	0.0476588	20912	176	32;32;32;32;207;208;208;948;948;948;1374;1374;1374;1374;1375;1375;1385;1385;1385;1385;2308;2308;2475;2475;2538;2673;2673;2932;2997;2998;3551;3551;3551;3569;3630;3643;3643;3667;4790;4792;4846;5105;5106;5170;5170;5170;5290;5291;5291;5293;5293;5295;5295;5295;5296;5296;5465;5465;5499;5500;5500;5500;5501;5506;5506;5507;5509;5509;5524;5524;5524;5562;5562;5563;5564;5564;5565;5571;5579;5579;5580;5581;558…	164	6	5105;32;948;32;32;948	107
