# Supplementary material for: An integrated meta-analysis approach to identifying medications with potential to alter breast cancer risk through connectivity mapping
Source: BMC Bioinformatics. 2017 Dec 21;18:581. doi: 10.1186/s12859-017-1989-x (PMC5740937; doi:10.1186/s12859-017-1989-x)
Supplement: Supplementary file 8 — Tumor vs Normal 5 sub-gene signatures. The 5 non-joint 83-gene signatures are included, each consisting of genes equally distanced in the rankings of the 415 significant genes from Tumor vs Normal differential expression analysis. (XLSX 40 kb) [file 12859_2017_1989_MOESM8_ESM.xlsx]

## Sheet: TN-DEGs-sub1
Probeid	sumFC	abs_FC	rank_FC	p_mean	rank_P	rank_FC_P
204042_at	-2.04575	2.04575	24	2.09157e-23	53	77
209408_at	2.03295	2.03295	16	1.26648e-21	110	126
218656_s_at	-2.05101	2.05101	29	9.77887e-21	135	164
208190_s_at	2.03094	2.03094	15	1.07101e-19	168	183
212701_at	-2.27506	2.27506	125	9.37795e-23	71	196
201531_at	-2.00864	2.00864	3	7.79805e-19	203	206
206364_at	2.03401	2.03401	17	5.06455e-19	198	215
201839_s_at	2.31828	2.31828	146	3.06096e-22	86	232
203414_at	-2.16959	2.16959	86	4.24382e-20	154	240
206701_x_at	-2.0813	2.0813	45	1.16975e-18	206	251
204159_at	-2.0634	2.0634	35	3.45432e-18	221	256
214582_at	-2.23657	2.23657	109	3.20547e-20	151	260
219935_at	-2.60758	2.60758	246	9.38529e-25	21	267
202746_at	-2.23813	2.23813	112	5.82715e-20	159	271
204955_at	-2.36155	2.36155	162	3.39448e-21	120	282
202672_s_at	-2.01944	2.01944	9	7.04512e-16	280	289
218261_at	2.11159	2.11159	64	2.23636e-17	242	306
213800_at	-2.003	2.003	1	4.94968e-14	313	314
216840_s_at	-2.04877	2.04877	26	5.73637e-15	297	323
215039_at	-2.47823	2.47823	205	3.67221e-21	122	327
206209_s_at	-3.16617	3.16617	331	1.49926e-26	2	333
43427_at	-2.94262	2.94262	300	3.49569e-24	36	336
204825_at	2.68979	2.68979	262	2.07299e-22	80	342
202705_at	2.75527	2.75527	281	7.16528e-23	67	348
201287_s_at	2.41383	2.41383	178	1.64908e-19	175	353
206163_at	-2.29476	2.29476	136	4.49737e-18	224	360
221436_s_at	2.3136	2.3136	143	3.87329e-18	223	366
209008_x_at	2.41976	2.41976	181	3.18844e-19	190	371
213441_x_at	2.05708	2.05708	30	3.29722e-12	345	375
213661_at	-2.83231	2.83231	288	3.78864e-22	90	378
212022_s_at	2.42352	2.42352	184	5.88562e-19	199	383
202350_s_at	-2.50919	2.50919	215	1.41276e-19	171	386
206742_at	-3.47496	3.47496	371	7.22068e-25	18	389
222162_s_at	-2.09761	2.09761	57	5.59625e-13	334	391
214091_s_at	-2.6195	2.6195	248	2.65263e-20	150	398
219230_at	-3.12438	3.12438	325	1.28081e-22	75	400
206930_at	-2.38128	2.38128	166	1.42767e-17	237	403
212224_at	-2.67539	2.67539	259	2.30298e-20	146	405
220061_at	-2.21553	2.21553	98	3.04384e-14	309	407
220026_at	-2.04475	2.04475	22	2.14655e-08	389	411
204731_at	-2.49442	2.49442	209	1.27566e-18	208	417
213520_at	2.08378	2.08378	48	7.65422e-10	372	420
207583_at	-2.16611	2.16611	82	1.80545e-12	341	423
209614_at	-3.44287	3.44287	369	4.24601e-23	58	427
218944_at	2.15099	2.15099	76	5.01299e-11	353	429
206955_at	-3.07317	3.07317	315	2.57954e-21	118	433
209292_at	-2.21622	2.21622	99	9.80021e-13	337	436
220065_at	-4.28551	4.28551	402	5.50129e-24	38	440
208609_s_at	-2.84599	2.84599	290	3.92696e-20	153	443
205392_s_at	-2.35884	2.35884	160	1.41248e-15	287	447
216333_x_at	-3.40585	3.40585	362	4.35942e-22	92	454
219978_s_at	2.75246	2.75246	279	2.03724e-19	178	457
212741_at	-3.31328	3.31328	353	1.10301e-21	107	460
201710_at	2.17461	2.17461	88	1.0766e-09	375	463
210298_x_at	-3.80302	3.80302	387	1.96301e-22	78	465
209840_s_at	-2.32444	2.32444	149	8.7732e-14	319	468
205597_at	2.13428	2.13428	74	3.01884e-07	400	474
209541_at	-2.55506	2.55506	230	2.99905e-17	247	477
221295_at	-3.29011	3.29011	350	9.01606e-21	132	482
220868_s_at	-2.42205	2.42205	182	2.60893e-14	307	489
206737_at	-2.32661	2.32661	150	1.88515e-12	342	492
209821_at	-2.65497	2.65497	254	2.16697e-17	241	495
204533_at	2.31467	2.31467	144	6.64623e-11	354	498
207177_at	-2.24118	2.24118	113	3.07751e-08	392	505
209613_s_at	-4.53716	4.53716	406	8.59699e-22	105	511
219937_at	-2.37648	2.37648	165	4.09299e-11	352	517
202094_at	2.57268	2.57268	239	9.27836e-16	283	522
213412_at	2.42627	2.42627	185	4.96427e-12	346	531
220192_x_at	2.43419	2.43419	187	2.03385e-11	350	537
204914_s_at	2.29146	2.29146	132	0.000285434	409	541
209555_s_at	-3.522	3.522	374	1.37485e-19	170	544
222351_at	-2.59634	2.59634	244	1.23328e-14	303	547
221795_at	-3.116	3.116	323	1.13359e-17	234	557
208335_s_at	-2.39454	2.39454	171	5.10743e-08	395	566
217546_at	-2.66495	2.66495	256	8.74455e-14	318	574
209278_s_at	-2.39052	2.39052	169	0.00429961	414	583
204712_at	-2.40331	2.40331	173	0.00330786	413	586
211699_x_at	-3.00498	3.00498	308	2.59843e-15	291	599
205830_at	2.55573	2.55573	232	1.38787e-09	377	609
203548_s_at	-3.85029	3.85029	389	7.74433e-18	229	618
202036_s_at	-2.74286	2.74286	274	6.43319e-10	370	644
205959_at	3.085	3.085	316	2.29043e-12	344	660
217414_x_at	-3.42205	3.42205	366	1.14044e-13	321	687

## Sheet: sub-sig2
Probeid	sumFC	abs_FC	rank_FC	p_mean	rank_P	rank_FC_P
202973_x_at	-2.10376	2.10376	59	1.35605e-24	24	83
210715_s_at	2.08537	2.08537	49	3.10422e-22	87	136
203337_x_at	-2.01069	2.01069	4	8.64253e-20	165	169
219563_at	-2.24827	2.24827	116	1.17445e-22	72	188
219093_at	-2.34061	2.34061	153	8.30689e-24	43	196
204444_at	2.08736	2.08736	51	5.06952e-20	158	209
203228_at	2.47316	2.47316	202	5.87384e-25	14	216
206481_s_at	-2.09694	2.09694	56	1.82248e-19	176	232
218009_s_at	2.2766	2.2766	127	1.93671e-21	114	241
209891_at	2.07933	2.07933	42	1.30068e-18	209	251
212023_s_at	2.33351	2.33351	151	9.29521e-22	106	257
218585_s_at	2.47628	2.47628	203	3.55977e-23	57	260
210839_s_at	-2.08753	2.08753	52	1.97079e-18	217	269
205083_at	-2.04894	2.04894	27	2.82458e-17	246	273
208079_s_at	2.45742	2.45742	194	3.35004e-22	89	283
219689_at	-2.56494	2.56494	237	5.36783e-23	61	298
209687_at	-2.36007	2.36007	161	2.44004e-20	148	309
218186_at	2.50244	2.50244	213	6.37073e-22	101	314
202912_at	-2.05946	2.05946	32	4.3469e-15	293	325
218736_s_at	-2.76168	2.76168	282	1.23943e-23	46	328
202525_at	2.28792	2.28792	131	9.02761e-19	204	335
209642_at	2.9091	2.9091	297	6.91808e-24	41	338
215119_at	-2.19095	2.19095	92	3.58198e-17	251	343
213008_at	2.22969	2.22969	104	2.47956e-17	244	348
202747_s_at	-2.20311	2.20311	97	7.63295e-17	259	356
204962_s_at	2.73923	2.73923	273	3.1043e-22	88	361
201540_at	-3.09352	3.09352	317	1.73791e-23	51	368
215918_s_at	-2.95534	2.95534	303	8.02483e-23	68	371
218542_at	3.14293	3.14293	327	1.29828e-23	48	375
218726_at	2.69586	2.69586	264	2.50182e-21	117	381
219398_at	-3.5868	3.5868	379	6.40576e-26	4	383
203680_at	-2.23728	2.23728	111	5.73887e-16	275	386
219463_at	2.01707	2.01707	8	3.71175e-09	381	389
205051_s_at	-2.03528	2.03528	19	1.04263e-09	373	392
219564_at	-2.06239	2.06239	34	1.76393e-10	364	398
205220_at	-2.39017	2.39017	168	1.09617e-17	233	401
212886_at	-2.56301	2.56301	236	1.02796e-19	167	403
207016_s_at	-2.16822	2.16822	84	1.16401e-13	322	406
202986_at	2.07833	2.07833	40	4.08937e-10	368	408
206093_x_at	-3.28492	3.28492	348	7.07548e-23	65	413
205941_s_at	4.51438	4.51438	405	4.05362e-25	12	417
203687_at	-2.0644	2.0644	36	7.33498e-09	385	421
209493_at	-2.48319	2.48319	206	2.00404e-18	218	424
209602_s_at	2.0452	2.0452	23	1.09308e-05	405	428
209875_s_at	2.08373	2.08373	47	4.11215e-09	383	430
209755_at	-2.15194	2.15194	77	7.2642e-11	356	433
213451_x_at	-3.33478	3.33478	355	2.25565e-22	81	436
203295_s_at	-2.74353	2.74353	275	9.82599e-20	166	441
204570_at	-2.51733	2.51733	218	5.87556e-18	226	444
209680_s_at	2.25319	2.25319	117	2.56081e-13	330	447
219956_at	2.16755	2.16755	83	6.83631e-10	371	454
204748_at	-2.19784	2.19784	93	1.93822e-10	365	458
203435_s_at	-4.09956	4.09956	399	5.53475e-23	62	461
204041_at	-2.09647	2.09647	55	0.000257014	408	463
204755_x_at	-2.48723	2.48723	208	7.0992e-17	258	466
220085_at	2.23668	2.23668	110	7.51681e-11	358	468
213068_at	-2.53815	2.53815	223	3.93768e-17	252	475
205883_at	-2.50113	2.50113	211	2.32106e-16	269	480
204591_at	-2.63678	2.63678	251	1.0311e-17	232	483
209291_at	-2.40468	2.40468	175	5.21373e-14	315	490
202992_at	-2.20195	2.20195	96	1.14817e-07	397	493
213706_at	-4.50031	4.50031	404	4.14886e-22	91	495
200671_s_at	-2.36454	2.36454	163	7.43729e-13	336	499
203400_s_at	-3.64256	3.64256	380	6.6773e-21	129	509
221520_s_at	2.62303	2.62303	249	1.43124e-16	262	511
205046_at	2.42327	2.42327	183	5.89295e-13	335	518
202095_s_at	3.22886	3.22886	342	2.76981e-19	186	528
216594_x_at	-3.27783	3.27783	344	2.88333e-19	188	532
206262_at	-3.12747	3.12747	326	1.52458e-18	213	539
209774_x_at	-2.86333	2.86333	293	3.32589e-17	249	542
204151_x_at	-3.14853	3.14853	329	1.80041e-18	216	545
202768_at	-4.58618	4.58618	407	1.308e-20	141	548
201525_at	-2.404	2.404	174	5.69983e-09	384	558
221796_at	-3.47724	3.47724	372	4.66415e-19	195	567
211745_x_at	-3.02832	3.02832	311	1.72569e-16	265	576
209458_x_at	-3.09895	3.09895	318	2.0866e-16	266	584
213693_s_at	2.46396	2.46396	199	1.44974e-08	387	586
202037_s_at	-3.05609	3.05609	313	4.27366e-15	292	605
219140_s_at	-4.66371	4.66371	410	6.38068e-19	200	610
208607_s_at	-3.87447	3.87447	390	8.52904e-18	230	620
208350_at	-2.85291	2.85291	292	7.33928e-11	357	649
203980_at	-3.95392	3.95392	394	2.21123e-16	267	661
205242_at	2.76979	2.76979	285	9.45631e-05	407	692

## Sheet: sub-sig3
Probeid	sumFC	abs_FC	rank_FC	p_mean	rank_P	rank_FC_P
203554_x_at	2.06047	2.06047	33	7.14046e-23	66	99
89977_at	-2.10774	2.10774	61	1.40244e-22	76	137
203755_at	2.24569	2.24569	115	5.26132e-23	60	175
213577_at	2.12621	2.12621	71	3.42534e-21	121	192
221747_at	-2.42732	2.42732	186	3.48178e-25	11	197
201012_at	-2.18726	2.18726	91	3.19867e-21	119	210
206101_at	-2.37471	2.37471	164	2.49985e-23	54	218
218711_s_at	-2.52913	2.52913	220	5.30136e-25	13	233
204011_at	-2.34372	2.34372	157	3.04324e-22	85	242
204170_s_at	2.34341	2.34341	156	5.35469e-22	96	252
219121_s_at	2.5885	2.5885	241	6.33557e-25	16	257
218039_at	2.55884	2.55884	235	1.46871e-24	26	261
210869_s_at	-2.0809	2.0809	44	4.76741e-18	225	269
201041_s_at	-2.08556	2.08556	50	7.21453e-18	227	277
210052_s_at	2.63279	2.63279	250	3.29134e-24	34	284
202503_s_at	2.90042	2.90042	295	1.35687e-25	6	301
219890_at	2.05845	2.05845	31	6.31876e-16	278	309
201842_s_at	-2.07941	2.07941	43	5.38472e-16	273	316
204482_at	-2.01159	2.01159	5	1.03115e-13	320	325
209789_at	-2.30855	2.30855	140	2.92896e-19	189	329
206796_at	2.52612	2.52612	219	2.1071e-21	116	335
204822_at	2.44151	2.44151	191	2.50793e-20	149	340
219064_at	-3.2112	3.2112	337	1.97608e-25	7	344
203324_s_at	-2.71072	2.71072	269	2.37545e-22	82	351
203881_s_at	-2.55636	2.55636	233	3.68754e-21	123	356
32625_at	-2.54322	2.54322	224	1.08271e-20	140	364
205943_at	2.2924	2.2924	133	1.16938e-17	235	368
204154_at	-3.15123	3.15123	330	7.24889e-24	42	372
209392_at	-2.30446	2.30446	138	1.57286e-17	238	376
203213_at	2.71473	2.71473	270	1.64663e-21	112	382
204754_at	-2.67032	2.67032	257	4.53441e-21	127	384
221697_at	-2.3208	2.3208	147	1.93055e-17	240	387
201539_s_at	-3.47392	3.47392	370	7.66758e-25	20	390
205700_at	2.17443	2.17443	87	2.86176e-14	308	395
204641_at	2.96556	2.96556	305	4.66398e-22	94	399
207057_at	-2.1336	2.1336	73	2.29104e-13	328	401
219990_at	2.24142	2.24142	114	2.38887e-15	289	403
213247_at	-2.96446	2.96446	304	6.46766e-22	102	406
207275_s_at	-2.34267	2.34267	155	5.79282e-17	254	409
205960_at	-2.16258	2.16258	81	4.30841e-13	333	414
209763_at	-3.56591	3.56591	377	6.81785e-24	40	417
205289_at	-2.29426	2.29426	135	1.25562e-15	286	421
209542_x_at	-2.27641	2.27641	126	8.3271e-15	298	424
206030_at	-2.94128	2.94128	298	7.50723e-21	131	429
202870_s_at	2.77662	2.77662	286	2.38349e-20	147	433
218663_at	2.55565	2.55565	231	7.67292e-19	202	433
220736_at	-3.21037	3.21037	336	6.32932e-22	100	436
201291_s_at	4.00014	4.00014	395	1.24995e-23	47	442
201286_at	2.46797	2.46797	201	2.65614e-17	245	446
215241_at	-2.09604	2.09604	54	1.08023e-07	396	450
203108_at	2.16246	2.16246	80	1.16096e-09	376	456
205824_at	-2.57308	2.57308	240	2.45746e-18	219	459
204753_s_at	-2.68293	2.68293	260	7.58675e-19	201	461
209540_at	-2.27487	2.27487	124	1.13257e-12	339	463
202035_s_at	-2.12402	2.12402	70	1.5939e-07	398	468
203296_s_at	-3.4025	3.4025	361	1.17444e-21	108	469
202580_x_at	3.4086	3.4086	363	1.71789e-21	113	476
209663_s_at	-2.45236	2.45236	193	1.69123e-15	288	481
205969_at	-2.26621	2.26621	121	1.52942e-10	362	483
219737_s_at	-2.55367	2.55367	229	1.29434e-16	261	490
220751_s_at	-2.50244	2.50244	214	6.58384e-16	279	493
210106_at	-3.10533	3.10533	319	1.97373e-19	177	496
203662_s_at	-2.43923	2.43923	188	3.53783e-14	311	499
219295_s_at	-3.68087	3.68087	383	4.4394e-21	126	509
214680_at	-2.29806	2.29806	137	1.78063e-09	378	515
37892_at	5.21605	5.21605	414	7.54974e-22	104	518
207092_at	-5.24116	5.24116	415	2.01574e-21	115	530
204865_at	-2.53351	2.53351	221	4.80923e-14	312	533
209616_s_at	-3.77879	3.77879	384	4.78018e-20	155	539
213456_at	-2.28594	2.28594	130	0.00186526	412	542
206488_s_at	-3.4212	3.4212	364	2.53955e-19	181	545
201650_at	2.75204	2.75204	278	5.42606e-16	274	552
206243_at	-4.25439	4.25439	401	5.01821e-20	157	558
211653_x_at	-3.42201	3.42201	365	1.17148e-18	207	572
206068_s_at	-2.75253	2.75253	280	9.58418e-15	299	579
222317_at	-3.04517	3.04517	312	3.4415e-16	272	584
206110_at	2.59923	2.59923	245	5.00235e-12	347	592
209699_x_at	-3.53318	3.53318	376	8.82764e-18	231	607
213201_s_at	2.50149	2.50149	212	7.506e-07	401	613
205913_at	-4.59256	4.59256	408	1.72001e-18	215	623
212713_at	-3.17231	3.17231	332	1.41204e-13	324	656
207302_at	-3.28738	3.28738	349	5.19928e-14	314	663
205478_at	-3.6534	3.6534	381	1.42206e-13	325	706

## Sheet: sub-sig4
Probeid	sumFC	abs_FC	rank_FC	p_mean	rank_P	rank_FC_P
213348_at	-2.23529	2.23529	108	2.43029e-25	8	116
218834_s_at	2.03425	2.03425	18	9.05943e-21	133	151
213486_at	-2.3937	2.3937	170	3.01211e-25	10	180
213895_at	-2.02597	2.02597	12	2.38983e-19	180	192
65517_at	2.01266	2.01266	6	3.24624e-19	191	197
206102_at	2.04998	2.04998	28	2.58755e-19	183	211
204817_at	2.09226	2.09226	53	1.48022e-19	172	225
202338_at	2.44145	2.44145	190	1.09401e-23	44	234
205034_at	2.43975	2.43975	189	2.74186e-23	55	244
203851_at	-2.5435	2.5435	225	1.83947e-24	30	255
209576_at	-2.23324	2.23324	107	3.40102e-20	152	259
207828_s_at	2.61466	2.61466	247	6.42672e-25	17	264
209185_s_at	-2.1133	2.1133	65	9.86461e-19	205	270
203088_at	-2.16844	2.16844	85	4.4304e-19	194	279
213924_at	-2.31347	2.31347	142	1.82953e-20	144	286
222043_at	-2.12077	2.12077	69	1.21303e-17	236	305
203065_s_at	-2.7915	2.7915	287	1.3478e-24	23	310
205384_at	-2.57161	2.57161	238	2.56888e-22	83	321
49452_at	-2.99438	2.99438	306	7.57157e-25	19	325
204421_s_at	-2.03597	2.03597	20	3.45082e-14	310	330
210517_s_at	-2.54896	2.54896	226	1.21433e-21	109	335
203764_at	2.73499	2.73499	271	8.63941e-23	70	341
219148_at	2.48348	2.48348	207	1.0368e-20	139	346
207537_at	-2.19805	2.19805	94	6.95114e-17	257	351
221841_s_at	-2.51246	2.51246	216	1.30989e-20	142	358
201131_s_at	2.07715	2.07715	39	2.15236e-13	327	366
219902_at	-2.45864	2.45864	195	1.64572e-19	174	369
204894_s_at	-3.22101	3.22101	340	2.42861e-24	32	372
209894_at	-2.38604	2.38604	167	1.37475e-18	210	377
201983_s_at	-2.03092	2.03092	14	5.67109e-10	369	383
207240_s_at	-2.00596	2.00596	2	4.08611e-09	382	384
201890_at	3.39433	3.39433	360	1.78859e-24	29	389
37512_at	2.26491	2.26491	120	2.52266e-16	270	390
204424_s_at	-2.02232	2.02232	10	1.29415e-08	386	396
205483_s_at	2.1158	2.1158	67	4.25435e-13	332	399
219562_at	2.21906	2.21906	101	1.1592e-14	300	401
221521_s_at	2.25463	2.25463	118	1.20801e-15	285	403
214404_x_at	2.01493	2.01493	7	2.09646e-07	399	406
218934_s_at	-2.73507	2.73507	272	1.01451e-20	137	409
210299_s_at	-3.89985	3.89985	392	1.31146e-24	22	414
204162_at	2.16013	2.16013	79	1.73e-12	340	419
201292_at	3.3138	3.3138	354	8.05474e-23	69	423
219650_at	2.27163	2.27163	122	1.16748e-14	302	424
210964_s_at	-3.31286	3.31286	352	1.68578e-22	77	429
203766_s_at	-2.40896	2.40896	177	6.73e-17	256	433
207317_s_at	-2.35765	2.35765	159	6.09822e-16	276	435
206208_at	-2.89254	2.89254	294	1.71354e-20	143	437
203953_s_at	2.07293	2.07293	38	9.55294e-06	404	442
217428_s_at	4.81794	4.81794	411	3.36414e-24	35	446
209905_at	-2.12833	2.12833	72	3.1126e-09	379	451
207056_s_at	2.11134	2.11134	63	3.13314e-08	393	456
210387_at	2.12007	2.12007	68	3.01289e-08	391	459
220651_s_at	2.21666	2.21666	100	1.3642e-10	361	461
222278_at	-2.47772	2.47772	204	1.05332e-16	260	464
204422_s_at	-3.00327	3.00327	307	6.64739e-20	161	468
218865_at	-2.74612	2.74612	276	3.71819e-19	193	469
212949_at	2.55174	2.55174	228	3.23123e-17	248	476
218741_at	3.2549	3.2549	343	1.01581e-20	138	481
205498_at	-2.94218	2.94218	299	2.60717e-19	185	484
203434_s_at	-3.01359	3.01359	309	2.55049e-19	182	491
220437_at	-3.01364	3.01364	310	2.60297e-19	184	494
214890_s_at	-2.44178	2.44178	192	1.30405e-14	304	496
204537_s_at	-2.32355	2.32355	148	7.01041e-11	355	503
209173_at	2.19902	2.19902	95	0.046022	415	510
204388_s_at	-3.12141	3.12141	324	3.65934e-19	192	516
205382_s_at	-3.28263	3.28263	347	1.5803e-19	173	520
209686_at	-4.38563	4.38563	403	5.96195e-21	128	531
214472_at	2.40586	2.40586	176	1.00197e-10	359	535
210432_s_at	-2.41634	2.41634	179	1.08741e-10	360	539
209074_s_at	-2.46708	2.46708	200	2.23245e-12	343	543
201497_x_at	-2.45928	2.45928	196	3.78363e-11	351	547
209189_at	-3.05654	3.05654	314	1.76699e-17	239	553
209160_at	-2.74949	2.74949	277	7.76208e-16	282	559
206201_s_at	-2.90542	2.90542	296	6.13409e-16	277	573
206069_s_at	-2.51698	2.51698	217	1.58038e-10	363	580
216331_at	-3.35277	3.35277	357	7.30234e-18	228	585
204848_x_at	-2.69854	2.69854	265	2.34583e-13	329	594
220276_at	-2.94318	2.94318	301	2.0968e-14	306	607
211657_at	2.49797	2.49797	210	3.18839e-05	406	616
209116_x_at	-3.7973	3.7973	385	2.36809e-17	243	628
205713_s_at	3.17455	3.17455	333	2.06766e-13	326	659
203757_s_at	2.67496	2.67496	258	0.000347878	411	669
204351_at	3.93869	3.93869	393	9.20063e-12	348	741

## Sheet: sub-sig5
Probeid	sumFC	abs_FC	rank_FC	p_mean	rank_P	rank_FC_P
204026_s_at	2.11024	2.11024	62	5.86728e-23	63	125
221748_s_at	-2.23218	2.23218	105	2.01766e-23	52	157
202954_at	2.33686	2.33686	152	2.32758e-24	31	183
217755_at	2.31646	2.31646	145	1.59891e-23	50	195
203358_s_at	2.22291	2.22291	102	5.77585e-22	97	199
205208_at	-2.15196	2.15196	78	9.38484e-21	134	212
204092_s_at	2.27756	2.27756	129	6.25637e-22	99	228
210559_s_at	2.2325	2.2325	106	7.43884e-21	130	236
220327_at	-2.18096	2.18096	90	4.97793e-20	156	246
204146_at	2.07917	2.07917	41	1.65785e-18	214	255
217504_at	-2.55696	2.55696	234	1.35744e-24	25	259
210963_s_at	-2.31146	2.31146	141	4.18774e-21	124	265
201689_s_at	2.13843	2.13843	75	4.73684e-19	196	271
218355_at	2.65196	2.65196	253	1.52016e-24	27	280
203323_at	-2.76576	2.76576	284	3.28706e-26	3	287
212097_at	-2.58919	2.58919	242	6.45994e-23	64	306
204603_at	2.10676	2.10676	60	3.34595e-17	250	310
209773_s_at	2.84343	2.84343	289	2.50088e-24	33	322
205619_s_at	-2.07267	2.07267	37	2.43027e-15	290	327
219552_at	-2.02832	2.02832	13	7.80577e-14	317	330
213844_at	-2.27419	2.27419	123	1.5053e-18	212	335
220318_at	2.04807	2.04807	25	5.61067e-14	316	341
209220_at	-2.64066	2.64066	252	5.02869e-22	95	347
220266_s_at	-2.0835	2.0835	46	1.31636e-14	305	351
206159_at	-2.40064	2.40064	172	2.82104e-19	187	359
218755_at	3.30058	3.30058	351	5.90493e-25	15	366
207165_at	3.10657	3.10657	321	1.34021e-23	49	370
204273_at	-2.1809	2.1809	89	1.06907e-15	284	373
219825_at	-2.025	2.025	11	2.03264e-10	366	377
203878_s_at	3.21514	3.21514	338	1.09763e-23	45	383
221928_at	-2.84832	2.84832	291	4.5359e-22	93	384
205609_at	-2.29385	2.29385	134	5.97983e-17	255	389
219059_s_at	-3.80132	3.80132	386	1.29637e-25	5	391
222083_at	-4.05621	4.05621	396	5.48295e-27	1	397
211726_s_at	-2.69084	2.69084	263	9.93438e-21	136	399
201596_x_at	2.30811	2.30811	139	1.6067e-16	264	403
215695_s_at	-3.27909	3.27909	345	4.46613e-23	59	404
214505_s_at	-3.42402	3.42402	367	6.68847e-24	39	406
219918_s_at	4.19084	4.19084	400	2.69367e-25	9	409
208186_s_at	-2.11513	2.11513	66	1.52289e-11	349	415
204315_s_at	2.46249	2.46249	197	3.47695e-18	222	419
206482_at	2.03684	2.03684	21	1.78894e-06	402	423
204719_at	-3.83881	3.83881	388	5.34276e-24	37	425
218087_s_at	-3.34088	3.34088	356	1.22594e-22	73	429
204709_s_at	3.10811	3.10811	322	1.33532e-21	111	433
213909_at	2.34129	2.34129	154	7.6916e-16	281	435
204997_at	-4.94923	4.94923	412	1.67167e-24	28	440
205200_at	-3.21838	3.21838	339	7.34797e-22	103	442
203549_s_at	-3.50271	3.50271	373	1.23795e-22	74	447
213071_at	-3.14712	3.14712	328	4.26791e-21	125	453
204419_x_at	-2.26359	2.26359	119	1.11644e-12	338	457
210511_s_at	3.52352	3.52352	375	2.88043e-22	84	459
201348_at	-2.7003	2.7003	266	5.0636e-19	197	463
209612_s_at	-4.60603	4.60603	409	2.97397e-23	56	465
206224_at	2.09854	2.09854	58	0.000296397	410	468
222161_at	-2.22944	2.22944	103	4.0127e-10	367	470
220037_s_at	-3.57737	3.57737	378	6.12363e-22	98	476
221870_at	-2.34577	2.34577	158	1.31937e-13	323	481
212730_at	-2.70203	2.70203	267	3.1586e-18	220	487
204320_at	4.96186	4.96186	413	2.06651e-22	79	492
209283_at	-3.18865	3.18865	335	6.25459e-20	160	495
213524_s_at	-3.18391	3.18391	334	7.77327e-20	163	497
217232_x_at	-3.38013	3.38013	359	2.23972e-20	145	504
211696_x_at	-3.22285	3.22285	341	1.18663e-19	169	510
207977_s_at	-2.53474	2.53474	222	5.22639e-15	295	517
208510_s_at	-3.35366	3.35366	358	7.23872e-20	162	520
210163_at	2.27707	2.27707	128	2.7611e-06	403	531
219738_s_at	-2.76354	2.76354	283	4.64802e-17	253	536
212942_s_at	2.70911	2.70911	268	2.83575e-16	271	539
204389_at	-2.59231	2.59231	243	1.16456e-14	301	544
214063_s_at	-3.43844	3.43844	368	2.2783e-19	179	547
203876_s_at	2.68556	2.68556	261	5.2774e-15	296	557
207175_at	-4.06631	4.06631	398	8.4682e-20	164	562
211122_s_at	2.41642	2.41642	180	4.25966e-08	394	574
204018_x_at	-3.1055	3.1055	320	1.53563e-16	263	583
203571_s_at	-2.4635	2.4635	198	1.72466e-08	388	586
214414_x_at	-2.9506	2.9506	302	4.64257e-15	294	596
208383_s_at	-4.06155	4.06155	397	1.38319e-18	211	608
202965_s_at	-2.55142	2.55142	227	2.93124e-08	390	617
218730_s_at	-2.6587	2.6587	255	3.32185e-09	380	635
214456_x_at	-3.8747	3.8747	391	2.29691e-16	268	659
208502_s_at	3.28239	3.28239	346	3.76465e-13	331	677
204475_at	3.65409	3.65409	382	1.07353e-09	374	756
