# Supplementary material for: An integrated meta-analysis approach to identifying medications with potential to alter breast cancer risk through connectivity mapping
Source: BMC Bioinformatics. 2017 Dec 21;18:581. doi: 10.1186/s12859-017-1989-x (PMC5740937; doi:10.1186/s12859-017-1989-x)
Supplement: Supplementary file 9 — Significant drugs for Tumor vs Normal 5 gene signatures. The list of candidate drugs from connectivity mapping analysis using the 5 Tumor-vs-Normal gene signatures. List drugs are significant in at least three out of five input gene signatures. (XLSX 108 kb) [file 12859_2017_1989_MOESM9_ESM.xlsx]

## Sheet: TvsN-5sigs-top146drugs1-5_extra
		abs z	copied from column AA	Lower column D				mean z	CountSigs	$p_1$	$z_1$	$s_1$	$p_2$	$z_2$	$s_2$	$p_3$	$z_3$	$s_3$	$p_4$	$z_4$	$s_4$	$p_5$	$z_5$	$s_5$		Value copied from column B		Value copied from column B
refsetname	refsetname	abs z	Compound	Compound	value copied from column E to G	Compound	setsize	mean z	CountSigs	setpvalue	setzscore.setcscore.stdev	significance_mark	setpvalue	setzscore.setcscore.stdev	significance_mark	setpvalue	setzscore.setcscore.stdev	significance_mark	setpvalue	setzscore.setcscore.stdev	significance_mark	setpvalue	setzscore.setcscore.stdev	significance_mark		refsetname		refsetname	Compound
BRD-A60571864__BUDESONIDE	BRD-A60571864__BUDESONIDE	7.77861	BUDESONIDE	budesonide		budesonide	85	-7.77861	5	1.98419e-09	-5.9991	1	1.24326e-13	-7.41209	1	1.71013e-20	-9.27904	1	9.55724e-12	-6.81302	1	6.01014e-21	-9.38982	1	Value copied from Colum B to W	BRD-A60571864_BUDESONIDE		BRD-A60571864	BUDESONIDE
BRD-K78126613__menadione	BRD-K78126613__menadione	7.25847	menadione	menadione		menadione	364	-7.25847	5	4.49842e-12	-6.92057	1	8.1747e-18	-8.59711	1	2.60246e-10	-6.32078	1	1.24564e-12	-7.10021	1	1.92793e-13	-7.3537	1		BRD-K78126613_menadione		BRD-K78126613	menadione
BRD-K33106058__cytarabine	BRD-K33106058__cytarabine	7.08987	cytarabine	cytarabine		cytarabine	48	-7.08987	5	8.73094e-16	-8.0435	1	1.99575e-20	-9.26257	1	5.85968e-11	-6.54727	1	3.31737e-06	-4.65012	1	3.76117e-12	-6.94588	1	replaced __ with &%$	BRD-K33106058_cytarabine		BRD-K33106058	cytarabine
BRD-K59456551__Methotrexate	BRD-K59456551__Methotrexate	6.80511	Methotrexate	methotrexate		methotrexate	10	-6.80511	5	4.20209e-11	-6.59677	1	1.33721e-18	-8.80257	1	2.43262e-09	-5.96592	1	2.84592e-09	-5.94025	1	1.81692e-11	-6.72003	1	146 made	BRD-K59456551_Methotrexate		BRD-K59456551	Methotrexate
BRD-K15108141__Gemcitabine Hydrochloride	BRD-K15108141__Gemcitabine Hydrochloride	6.5506	Gemcitabine Hydrochloride	gemcitabine hydrochloride		gemcitabine hydrochloride	107	-6.5506	5	7.25234e-12	-6.85259	1	8.06201e-20	-9.11235	1	1.25458e-10	-6.43258	1	3.6256e-06	-4.63177	1	1.04226e-08	-5.72371	1		BRD-K15108141_Gemcitabine Hydrochloride		BRD-K15108141	Gemcitabine Hydrochloride
BRD-K02227374__milnacipran	BRD-K02227374__milnacipran	6.38663	milnacipran	milnacipran		milnacipran	37	-6.38663	5	1.42915e-07	-5.26146	1	5.10535e-13	-7.22247	1	7.87474e-15	-7.76958	1	2.19158e-05	-4.24442	1	1.04402e-13	-7.43521	1	replaced +_- with +-	BRD-K02227374_milnacipran		BRD-K02227374	milnacipran
BRD-K50859149__sulfafurazole	BRD-K50859149__sulfafurazole	6.25624	sulfafurazole	sulfafurazole		sulfafurazole	34	6.25624	5	2.55314e-10	6.32374	1	1.20174e-08	5.69948	1	6.45926e-11	6.5327	1	8.09589e-05	3.94154	1	1.58153e-18	8.78372	1	1 made	BRD-K50859149_sulfafurazole		BRD-K50859149	sulfafurazole
BRD-K59456551__l-glutamic acid, n-[4-[[(2,4-diamino-6-pteridinyl)methyl]methylamino]benzoyl]- [cas]	BRD-K59456551__Amethopterin	6.23629	Amethopterin	amethopterin		amethopterin	36	-6.23629	5	2.15608e-07	-5.18535	1	7.11434e-19	-8.87309	1	8.04773e-12	-6.8377	1	0.000222887	-3.69155	1	4.28874e-11	-6.59374	1		BRD-K59456551_Amethopterin		BRD-K59456551	Amethopterin
BRD-K20152659__DIHOMO-GAMMA-LINOLENIC ACID	BRD-K20152659__DIHOMO-GAMMA-LINOLENIC ACID	6.03334	DIHOMO-GAMMA-LINOLENIC ACID	dihomo-gamma-linolenic acid		dihomo-gamma-linolenic acid	52	6.03334	5	3.48005e-10	6.27573	1	1.08135e-06	4.87623	1	8.7549e-10	6.1306	1	1.58337e-05	4.31676	1	1.05847e-17	8.5674	1	replaced _ with ;	BRD-K20152659_DIHOMO-GAMMA-LINOLENIC ACID		BRD-K20152659	DIHOMO-GAMMA-LINOLENIC ACID
BRD-K37798499__etoposide	BRD-K37798499__etoposide	5.99139	etoposide	etoposide		etoposide	35	-5.99139	5	6.1909e-08	-5.4132	1	1.62037e-20	-9.28478	1	5.27081e-07	-5.01618	1	8.01577e-07	-4.93498	1	1.10962e-07	-5.30779	1	1 made	BRD-K37798499_etoposide		BRD-K37798499	etoposide
BRD-K64052750__S1025	BRD-K64052750__S1025	5.96608	S1025	s1025		S1025	65	-5.96608	5	5.77387e-07	-4.99863	1	1.59128e-11	-6.73932	1	1.71232e-05	-4.29944	1	3.02114e-08	-5.54021	1	1.5474e-16	-8.25279	1		BRD-K64052750_S1025		BRD-K64052750	S1025
BRD-K45995181__Auranofin	BRD-K45995181__Auranofin	5.92304	Auranofin	auranofin		auranofin	3	-5.92304	5	2.91793e-09	-5.93615	1	2.03323e-11	-6.70362	1	1.20813e-06	-4.8543	1	1.05409e-09	-6.101	1	1.74245e-09	-6.02016	1	replaced &%$ with _	BRD-K45995181_Auranofin		BRD-K45995181	Auranofin
BRD-K55696337__topotecan hcl	BRD-K55696337__topotecan hcl	5.84784	topotecan hcl	topotecan hcl		topotecan hcl	23	-5.84784	5	1.18276e-09	-6.08256	1	8.39511e-11	-6.49335	1	1.41323e-06	-4.82313	1	6.83539e-07	-4.96598	1	6.23553e-12	-6.87416	1	146 made	BRD-K55696337_topotecan hcl		BRD-K55696337	topotecan hcl
BRD-K06902185__minoxidil	BRD-K06902185__minoxidil	5.75351	minoxidil	minoxidil		minoxidil	88	5.75351	5	1.88411e-09	6.0075	1	0.000238784	3.674	1	1.09798e-11	6.79304	1	1.20083e-05	4.37744	1	2.46143e-15	7.91556	1		BRD-K06902185_minoxidil		BRD-K06902185	minoxidil
BRD-K15916496__clotrimazole	BRD-K15916496__clotrimazole	5.59992	clotrimazole	clotrimazole		clotrimazole	47	-5.59992	5	5.54036e-09	-5.83007	1	5.18906e-11	-6.56541	1	8.81161e-07	-4.91648	1	2.60459e-06	-4.69977	1	2.12588e-09	-5.98788	1		BRD-K15916496_clotrimazole		BRD-K15916496	clotrimazole
BRD-K96253961__Metaraminol bitartrate	BRD-K96253961__Metaraminol bitartrate	5.52709	Metaraminol bitartrate	metaraminol bitartrate		metaraminol bitartrate	10	-5.52709	5	2.48554e-09	-5.9624	1	6.30167e-06	-4.51601	1	8.11499e-16	-8.05245	1	2.62059e-05	-4.20416	1	9.56196e-07	-4.90045	1		BRD-K96253961_Metaraminol bitartrate		BRD-K96253961	Metaraminol bitartrate
BRD-K02275692__Cefotiam hydrochloride	BRD-K02275692__Cefotiam hydrochloride	5.32762	Cefotiam hydrochloride	cefotiam hydrochloride		cefotiam hydrochloride	33	5.32762	5	2.98321e-10	6.29965	1	7.33982e-08	5.38265	1	1.08364e-06	4.87581	1	0.000187283	3.73558	1	2.23252e-10	6.34443	1		BRD-K02275692_Cefotiam hydrochloride		BRD-K02275692	Cefotiam hydrochloride
BRD-K03406345__azacitidine	BRD-K03406345__azacitidine	5.16138	azacitidine	azacitidine		azacitidine	12	-5.16138	5	5.02924e-05	-4.05426	1	6.84921e-11	-6.52392	1	2.8635e-07	-5.13222	1	2.25172e-07	-5.17726	1	8.68881e-07	-4.91922	1		BRD-K03406345_azacitidine		BRD-K03406345	azacitidine
BRD-K21520694__sulfacetamide	BRD-K21520694__sulfacetamide	5.1128	sulfacetamide	sulfacetamide		sulfacetamide	90	5.1128	5	3.69997e-06	4.62756	1	3.48319e-08	5.51523	1	1.88908e-07	5.20993	1	0.000205595	3.71204	1	8.07369e-11	6.49922	1		BRD-K21520694_sulfacetamide		BRD-K21520694	sulfacetamide
BRD-K35483542__9-cis Retinoic acid	BRD-K35483542__9-cis Retinoic acid	5.11272	9-cis Retinoic acid	9-cis retinoic acid		9-cis retinoic acid	22	5.11272	5	9.79144e-07	4.89578	1	7.78588e-09	5.77303	1	6.81725e-08	5.39592	1	0.000161453	3.77276	1	1.02776e-08	5.72608	1		BRD-K35483542_9-cis Retinoic acid		BRD-K35483542	9-cis Retinoic acid
BRD-A35588707__teniposide	BRD-A35588707__teniposide	5.01488	teniposide	teniposide		teniposide	347	-5.01488	5	8.26785e-06	-4.45813	1	2.53825e-15	-7.91174	1	0.000164737	-3.76773	1	4.67392e-06	-4.57892	1	1.3132e-05	-4.35789	1		BRD-A35588707_teniposide		BRD-A35588707	teniposide
BRD-K57631554__aminolevulinic acid	BRD-K57631554__aminolevulinic acid	4.98247	aminolevulinic acid	aminolevulinic acid		aminolevulinic acid	44	-4.98247	5	5.41638e-05	-4.03689	1	2.55335e-10	-6.32372	1	5.03268e-05	-4.0541	1	0.000731356	-3.37755	1	1.07868e-12	-7.12008	1		BRD-K57631554_aminolevulinic acid		BRD-K57631554	aminolevulinic acid
BRD-K66296774__FLUVASTATIN	BRD-K66296774__FLUVASTATIN	4.92565	FLUVASTATIN	fluvastatin		fluvastatin	107	-4.92565	5	0.00013183	-3.82301	1	1.16819e-10	-6.44341	1	1.41217e-06	-4.82328	1	1.09691e-05	-4.39713	1	2.72645e-07	-5.14144	1		BRD-K66296774_FLUVASTATIN		BRD-K66296774	FLUVASTATIN
BRD-K92093830__doxorubicin	BRD-K92093830__doxorubicin	4.75777	doxorubicin	doxorubicin		doxorubicin	159	-4.75777	5	7.10774e-08	-5.38843	1	2.53121e-09	-5.95943	1	0.000477457	-3.49309	1	7.65353e-05	-3.955	1	5.94791e-07	-4.9929	1		BRD-K92093830_doxorubicin		BRD-K92093830	doxorubicin
BRD-K60640630__Mometasone furoate	BRD-K60640630__Mometasone furoate	4.73946	Mometasone furoate	mometasone furoate		mometasone furoate	29	-4.73946	5	1.35133e-05	-4.35162	1	2.99083e-07	-5.12402	1	4.82624e-05	-4.06389	1	1.92433e-05	-4.27349	1	3.99838e-09	-5.88426	1		BRD-K60640630_Mometasone furoate		BRD-K60640630	Mometasone furoate
BRD-K60762818__DESIPRAMINE HYDROCHLORIDE	BRD-K60762818__DESIPRAMINE HYDROCHLORIDE	4.60691	DESIPRAMINE HYDROCHLORIDE	desipramine hydrochloride		desipramine hydrochloride	57	-4.60691	5	1.57316e-05	-4.31819	1	2.98755e-05	-4.17441	1	8.25821e-06	-4.45838	1	9.29235e-06	-4.43302	1	1.59943e-08	-5.65054	1		BRD-K60762818_DESIPRAMINE HYDROCHLORIDE		BRD-K60762818	DESIPRAMINE HYDROCHLORIDE
BRD-A44008656__DOXYLAMINE SUCCINATE	BRD-A44008656__DOXYLAMINE SUCCINATE	4.59183	DOXYLAMINE SUCCINATE	doxylamine succinate		doxylamine succinate	57	4.59183	5	9.08665e-07	4.91045	1	0.000130517	3.82548	1	1.49278e-05	4.32975	1	2.28395e-05	4.23515	1	1.52854e-08	5.65833	1		BRD-A44008656_DOXYLAMINE SUCCINATE		BRD-A44008656	DOXYLAMINE SUCCINATE
BRD-K82036761__SERTRALINE HYDROCHLORIDE	BRD-K82036761__SERTRALINE HYDROCHLORIDE	4.5485	SERTRALINE HYDROCHLORIDE	sertraline hydrochloride		sertraline hydrochloride	46	-4.5485	5	9.61388e-05	-3.90014	1	1.99474e-05	-4.26548	1	1.68377e-07	-5.23124	1	0.000222727	-3.69174	1	1.56851e-08	-5.6539	1		BRD-K82036761_SERTRALINE HYDROCHLORIDE		BRD-K82036761	SERTRALINE HYDROCHLORIDE
BRD-K10974103__DILOXANIDE FUROATE	BRD-K10974103__DILOXANIDE FUROATE	4.52055	DILOXANIDE FUROATE	diloxanide furoate		diloxanide furoate	58	-4.52055	5	4.82317e-07	-5.03322	1	3.47264e-05	-4.14003	1	9.78902e-07	-4.89583	1	3.77335e-05	-4.12094	1	1.02079e-05	-4.41272	1		BRD-K10974103_DILOXANIDE FUROATE		BRD-K10974103	DILOXANIDE FUROATE
BRD-K29458283__CHLORAMBUCIL	BRD-K29458283__CHLORAMBUCIL	4.45547	CHLORAMBUCIL	chlorambucil		chlorambucil	166	-4.45547	5	8.5708e-05	-3.92785	1	4.46921e-09	-5.86582	1	1.82323e-06	-4.77209	1	1.5233e-05	-4.32529	1	0.000708478	-3.38628	1		BRD-K29458283_CHLORAMBUCIL		BRD-K29458283	CHLORAMBUCIL
BRD-K93034159__2-chloro-2'-deoxyadenosine	BRD-K93034159__2-chloro-2'-deoxyadenosine	4.43139	2-chloro-2'-deoxyadenosine	2-chloro-2'-deoxyadenosine		2-chloro-2'-deoxyadenosine	49	-4.43139	5	1.5438e-05	-4.32235	1	7.70042e-08	-5.37401	1	9.44201e-06	-4.42957	1	0.000560794	-3.4499	1	4.62456e-06	-4.58114	1		BRD-K93034159_2-chloro-2'-deoxyadenosine		BRD-K93034159	2-chloro-2'-deoxyadenosine
BRD-A23712469__Bacitracin	BRD-A23712469__Bacitracin	4.11325	Bacitracin	bacitracin		bacitracin	11	-4.11325	5	8.14899e-05	-3.93998	1	9.30797e-08	-5.33974	1	0.00039985	-3.54018	1	0.000132133	-3.82245	1	8.71302e-05	-3.92389	1		BRD-A23712469_Bacitracin		BRD-A23712469	Bacitracin
BRD-K07265709__S1222	BRD-K07265709__S1222	3.81879	S1222	s1222		S1222	66	-3.81879	5	0.000384091	-3.55078	1	2.21483e-06	-4.73276	1	0.000283869	-3.62959	1	0.000456222	-3.50522	1	0.000237297	-3.67559	1		BRD-K07265709_S1222		BRD-K07265709	S1222
BRD-A84174393__meloxicam	BRD-A84174393__meloxicam	5.7248	meloxicam	meloxicam		meloxicam	82	5.7248	4	3.77087e-13	7.26354	1	3.83916e-08	5.49809	1	1.32076e-09	6.06485	1	0.0184151	2.35716	0	1.00406e-13	7.44037	1		BRD-A84174393_meloxicam		BRD-A84174393	meloxicam
BRD-K41260949__valproic-acid	BRD-K41260949__valproic-acid	5.29733	valproic-acid	valproic-acid		valproic-acid	111	-5.29733	4	1.99628e-11	-6.70629	1	5.08766e-07	-5.02298	1	3.20861e-07	-5.11076	1	0.0952389	-1.66839	0	1.48453e-15	-7.97822	1		BRD-K41260949_valproic-acid		BRD-K41260949	valproic-acid
BRD-K08206212__S1252	BRD-K08206212__S1252	5.01871	S1252	s1252		S1252	63	-5.01871	4	3.25804e-08	-5.52697	1	1.24052e-08	-5.69406	1	1.77907e-08	-5.63222	1	0.0153745	-2.42344	0	5.99666e-09	-5.81685	1		BRD-K08206212_S1252		BRD-K08206212	S1252
BRD-K46156294__Tyloxapol	BRD-K46156294__Tyloxapol	4.84491	Tyloxapol	tyloxapol		tyloxapol	11	-4.84491	4	1.73893e-06	-4.78161	1	9.44297e-14	-7.44847	1	1.45607e-06	-4.81717	1	0.0133483	-2.47434	0	2.5644e-06	-4.70294	1		BRD-K46156294_Tyloxapol		BRD-K46156294	Tyloxapol
BRD-K74501079__azithromycin	BRD-K74501079__azithromycin	4.68225	azithromycin	azithromycin		azithromycin	57	4.68225	4	3.28419e-06	4.6522	1	7.35194e-06	4.48324	1	9.56461e-08	5.33481	1	0.0055167	2.7752	0	7.01228e-10	6.16581	1		BRD-K74501079_azithromycin		BRD-K74501079	azithromycin
BRD-A80017228__BENDROFLUMETHIAZIDE	BRD-A80017228__BENDROFLUMETHIAZIDE	4.66564	BENDROFLUMETHIAZIDE	bendroflumethiazide		bendroflumethiazide	96	-4.66564	4	5.95169e-05	-4.01472	1	2.77912e-06	-4.6865	1	5.028e-09	-5.84624	1	0.00283514	-2.98507	0	6.80459e-09	-5.79568	1		BRD-A80017228_BENDROFLUMETHIAZIDE		BRD-A80017228	BENDROFLUMETHIAZIDE
BRD-K64052750__HY-50895	BRD-K64052750__HY-50895	4.63218	HY-50895	hy-50895		HY-50895	67	-4.63218	4	1.22363e-05	-4.37333	1	4.63623e-11	-6.58217	1	0.000913018	-3.31604	0	0.000216681	-3.69873	1	2.09583e-07	-5.19063	1		BRD-K64052750_HY-50895		BRD-K64052750	HY-50895
BRD-A07765530__(+_-)-epinephrine	BRD-A07765530__(+_-)-epinephrine	4.62553	(+-)-epinephrine	(+-)-epinephrine		(+-)-epinephrine	45	-4.62553	4	0.0101526	-2.57059	0	1.76028e-06	-4.77916	1	4.70593e-07	-5.03793	1	4.55809e-07	-5.04404	1	1.22685e-08	-5.69595	1		BRD-A07765530_(+-)-epinephrine		BRD-A07765530	(+-)-epinephrine
BRD-K18910433__beta-estradiol	BRD-K18910433__beta-estradiol	4.62203	beta-estradiol	beta-estradiol		beta-estradiol	45	-4.62203	4	1.67123e-06	-4.78959	1	1.14338e-08	-5.70796	1	0.000487172	-3.48771	1	0.0084311	-2.6343	0	8.55061e-11	-6.49058	1		BRD-K18910433_beta-estradiol		BRD-K18910433	beta-estradiol
BRD-K81418486__vorinostat	BRD-K81418486__vorinostat	4.61697	vorinostat	vorinostat		vorinostat	3878	-4.61697	4	1.42237e-06	-4.82184	1	2.63728e-08	-5.56395	1	0.00191451	-3.10318	0	5.04019e-05	-4.05376	1	2.98811e-08	-5.54213	1		BRD-K81418486_vorinostat		BRD-K81418486	vorinostat
BRD-K75699339__RIZATRIPTAN BENZOATE	BRD-K75699339__RIZATRIPTAN BENZOATE	4.55606	RIZATRIPTAN BENZOATE	rizatriptan benzoate		rizatriptan benzoate	47	4.55606	4	5.05154e-06	4.56264	1	5.72462e-06	4.53631	1	9.21828e-10	6.12239	1	0.0244579	2.24986	0	1.10179e-07	5.30908	1		BRD-K75699339_RIZATRIPTAN BENZOATE		BRD-K75699339	RIZATRIPTAN BENZOATE
BRD-K15108141__gemcitabine	BRD-K15108141__gemcitabine	4.54352	gemcitabine	gemcitabine		gemcitabine	281	-4.54352	4	0.000136342	-3.81471	1	4.47618e-12	-6.92127	1	1.05814e-05	-4.40494	1	4.13781e-06	-4.60434	1	0.00295539	-2.97234	0		BRD-K15108141_gemcitabine		BRD-K15108141	gemcitabine
BRD-K93332168__isocarboxazid	BRD-K93332168__isocarboxazid	4.49581	isocarboxazid	isocarboxazid		isocarboxazid	77	4.49581	4	2.6999e-05	4.19741	1	6.85895e-05	3.98113	1	1.07389e-08	5.71863	1	0.0229389	2.27445	0	2.83707e-10	6.30743	1		BRD-K93332168_isocarboxazid		BRD-K93332168	isocarboxazid
BRD-K32821942__azathioprine	BRD-K32821942__azathioprine	4.46765	azathioprine	azathioprine		azathioprine	82	-4.46765	4	0.000255739	-3.65644	1	1.58308e-09	-6.03567	1	3.46949e-06	-4.64087	1	3.22508e-07	-5.1098	1	0.0037858	-2.89548	0		BRD-K32821942_azathioprine		BRD-K32821942	azathioprine
BRD-K70592963__Phenindione	BRD-K70592963__Phenindione	4.45835	Phenindione	phenindione		phenindione	12	4.45835	4	1.66393e-08	5.64374	1	9.25746e-07	4.9068	1	0.000293928	3.62059	1	0.00177137	3.12611	0	5.89899e-07	4.9945	1		BRD-K70592963_Phenindione		BRD-K70592963	Phenindione
BRD-K03406345__EWS-FLI-Inhibitor	BRD-K03406345__EWS-FLI-Inhibitor	4.43956	EWS-FLI-Inhibitor	ews-fli-inhibitor		ews-fli-inhibitor	15	-4.43956	4	4.96536e-06	-4.56625	1	2.98472e-10	-6.29957	1	1.70677e-06	-4.78536	1	0.000504955	-3.47811	1	0.00215136	-3.0685	0		BRD-K03406345_EWS-FLI-Inhibitor		BRD-K03406345	EWS-FLI-Inhibitor
BRD-K08547377__irinotecan hcl )trihydrate)	BRD-K08547377__irinotecan hcl )trihydrate)	4.41251	irinotecan hcl )trihydrate)	irinotecan hcl )trihydrate)		irinotecan hcl trihydrate	36	-4.41251	4	3.05352e-08	-5.53834	1	5.47527e-08	-5.43514	1	0.000213124	-3.70293	1	0.0293306	-2.17901	0	1.91773e-07	-5.20714	1		BRD-K08547377_irinotecan hcl )trihydrate)		BRD-K08547377	irinotecan hcl )trihydrate)
BRD-K89839824__raltitrexed	BRD-K89839824__raltitrexed	4.38753	raltitrexed	raltitrexed		raltitrexed	49	-4.38753	4	9.82111e-05	-3.89497	1	2.42202e-10	-6.33187	1	5.10292e-05	-4.05086	1	0.00652972	-2.71992	0	7.81139e-07	-4.94002	1		BRD-K89839824_raltitrexed		BRD-K89839824	raltitrexed
BRD-A09472452__Flecainide acetate	BRD-A09472452__Flecainide acetate	4.33574	Flecainide acetate	flecainide acetate		flecainide acetate	57	4.33574	4	3.38352e-09	5.91182	1	1.56423e-05	4.31944	1	0.0043966	2.84821	0	0.000658187	3.40643	1	2.07135e-07	5.19282	1		BRD-A09472452_Flecainide acetate		BRD-A09472452	Flecainide acetate
BRD-K85925969__Zalcitabine	BRD-K85925969__Zalcitabine	4.31898	Zalcitabine	zalcitabine		zalcitabine	11	4.31898	4	8.35686e-09	5.7611	1	7.36955e-05	3.96403	1	0.00342034	2.92719	0	0.00036436	3.56464	1	7.5352e-08	5.37792	1		BRD-K85925969_Zalcitabine		BRD-K85925969	Zalcitabine
BRD-A47598013__citalopram	BRD-A47598013__citalopram	4.29537	citalopram	citalopram		citalopram	82	4.29537	4	1.25492e-06	4.84676	1	0.00039468	3.54362	1	1.88191e-08	5.62252	1	0.0121307	2.50832	0	7.2095e-07	4.95563	1		BRD-A47598013_citalopram		BRD-A47598013	citalopram
BRD-K93645900__TADALAFIL	BRD-K93645900__TADALAFIL	4.25732	TADALAFIL	tadalafil		tadalafil	114	4.25732	4	4.4459e-06	4.58937	1	0.000141174	3.8061	1	3.52289e-06	4.63771	1	0.000943778	3.30677	0	7.55047e-07	4.94664	1		BRD-K93645900_TADALAFIL		BRD-K93645900	TADALAFIL
BRD-K62012036__Acitretin	BRD-K62012036__Acitretin	4.23624	Acitretin	acitretin		acitretin	22	4.23624	4	1.50897e-05	4.32737	1	0.000603065	3.43023	1	5.66903e-09	5.82624	1	0.00563504	2.7683	0	1.37176e-06	4.82906	1		BRD-K62012036_Acitretin		BRD-K62012036	Acitretin
BRD-K68264559__UK 14,304 tartrate	BRD-K68264559__UK 14,304 tartrate	4.19228	UK 14,304 tartrate	uk 14,304 tartrate		UK 14,304 tartrate	29	-4.19228	4	4.06275e-07	-5.06599	1	8.89276e-05	-3.91897	1	0.0115721	-2.52493	0	1.81739e-05	-4.28622	1	2.40108e-07	-5.16526	1		BRD-K68264559_UK 14,304 tartrate		BRD-K68264559	UK 14,304 tartrate
BRD-K12343256__JTP-74057;GSK1120212;GSK-1120212	BRD-K12343256__JTP-74057;GSK1120212;GSK-1120212	4.19091	JTP-74057;GSK1120212;GSK-1120212	jtp-74057;gsk1120212;gsk-1120212		JTP-74057;GSK1120212;GSK-1120212	133	-4.19091	4	0.000119852	-3.84643	1	0.000852873	-3.33504	0	0.000311797	-3.6053	1	4.58711e-07	-5.04282	1	2.9761e-07	-5.12495	1		BRD-K12343256_JTP-74057;GSK1120212;GSK-1120212		BRD-K12343256	JTP-74057;GSK1120212;GSK-1120212
BRD-K97810537__beclomethasone	BRD-K97810537__beclomethasone	4.18435	beclomethasone	beclomethasone		beclomethasone	45	-4.18435	4	0.0206536	-2.31426	0	2.46097e-06	-4.71134	1	5.54705e-07	-5.00635	1	1.99206e-05	-4.26578	1	3.76351e-06	-4.62403	1		BRD-K97810537_beclomethasone		BRD-K97810537	beclomethasone
BRD-K11742128__TRIPROLIDINE HYDROCHLORIDE	BRD-K11742128__TRIPROLIDINE HYDROCHLORIDE	4.15806	TRIPROLIDINE HYDROCHLORIDE	triprolidine hydrochloride		triprolidine hydrochloride	53	-4.15806	4	0.0962203	-1.66346	0	0.000125683	-3.83477	1	1.69904e-08	-5.64015	1	0.000189363	-3.7328	1	3.23647e-09	-5.91913	1		BRD-K11742128_TRIPROLIDINE HYDROCHLORIDE		BRD-K11742128	TRIPROLIDINE HYDROCHLORIDE
BRD-K33453211__levocabastine	BRD-K33453211__levocabastine	4.1569	levocabastine	levocabastine		levocabastine	32	4.1569	4	2.95828e-06	4.6737	1	7.84855e-05	3.94898	1	4.18133e-08	5.48302	1	0.041079	2.04273	0	3.55084e-06	4.63608	1		BRD-K33453211_levocabastine		BRD-K33453211	levocabastine
BRD-A17655518__IBUPROFEN	BRD-A17655518__IBUPROFEN	4.03254	IBUPROFEN	ibuprofen		ibuprofen	94	-4.03254	4	2.97015e-06	-4.67287	1	5.277e-07	-5.01596	1	1.22994e-05	-4.37221	1	0.366949	-0.902204	0	1.99878e-07	-5.19945	1		BRD-A17655518_IBUPROFEN		BRD-A17655518	IBUPROFEN
BRD-K74514084__S1035	BRD-K74514084__S1035	3.97134	S1035	s1035		S1035	65	-3.97134	4	0.000121056	-3.84398	1	2.8074e-06	-4.68443	1	0.0135336	-2.46941	0	1.28259e-06	-4.84243	1	5.9079e-05	-4.01646	1		BRD-K74514084_S1035		BRD-K74514084	S1035
BRD-A17411484__carprofen	BRD-A17411484__carprofen	3.85494	carprofen	carprofen		carprofen	74	3.85494	4	0.000632768	3.41717	1	1.80674e-07	5.2182	1	0.00026963	3.64286	1	0.00241887	3.03331	0	7.39547e-05	3.96319	1		BRD-A17411484_carprofen		BRD-A17411484	carprofen
BRD-A97437073__Rosiglitazone Hydrochloride	BRD-A97437073__Rosiglitazone Hydrochloride	3.79097	Rosiglitazone Hydrochloride	rosiglitazone hydrochloride		rosiglitazone hydrochloride	11	3.79097	4	4.05287e-06	4.60865	1	4.56314e-05	4.07694	1	2.74936e-07	5.13986	1	0.2118	1.24863	0	0.000104139	3.88074	1		BRD-A97437073_Rosiglitazone Hydrochloride		BRD-A97437073	Rosiglitazone Hydrochloride
BRD-A09533288__Verapamil.HCl	BRD-A09533288__Verapamil.HCl	3.64554	Verapamil.HCl	verapamil.hcl		verapamil hcl	23	3.64554	4	1.2317e-05	4.3719	1	1.51237e-05	4.32688	1	1.90302e-06	4.76346	1	0.353192	0.928416	0	0.000124514	3.83706	1		BRD-A09533288_Verapamil.HCl		BRD-A09533288	Verapamil.HCl
BRD-K55191674__PENICILLIN G POTASSIUM	BRD-K55191674__PENICILLIN G POTASSIUM	3.62021	PENICILLIN G POTASSIUM	penicillin g potassium		penicillin g potassium	43	3.62021	4	0.000486638	3.48801	1	0.000367629	3.56229	1	0.000631547	3.41769	1	0.0292401	2.18023	0	4.95827e-08	5.4528	1		BRD-K55191674_PENICILLIN G POTASSIUM		BRD-K55191674	PENICILLIN G POTASSIUM
BRD-K08806317__s(-)-timolol	BRD-K08806317__s(-)-timolol	3.54311	s(-)-timolol	s(-)-timolol		s(-)-timolol	44	-3.54311	4	0.0184853	-2.35575	0	0.000359029	-3.5685	1	0.000697789	-3.39045	1	0.000205336	-3.71236	1	2.75237e-06	-4.68848	1		BRD-K08806317_s(-)-timolol		BRD-K08806317	s(-)-timolol
BRD-A45889380__quinacrine	BRD-A45889380__quinacrine	3.53962	quinacrine	quinacrine		quinacrine	108	-3.53962	4	0.000372129	-3.5591	1	0.00955238	-2.59163	0	4.73057e-05	-4.06855	1	0.000136901	-3.8137	1	0.000247232	-3.66511	1		BRD-A45889380_quinacrine		BRD-A45889380	quinacrine
BRD-K71350836__Butalbital	BRD-K71350836__Butalbital	3.50508	Butalbital	butalbital		butalbital	12	3.50508	4	0.126986	1.5261	0	0.000144036	3.80113	1	6.54434e-05	3.99227	1	7.3742e-06	4.48259	1	0.000196622	3.72332	1		BRD-K71350836_Butalbital		BRD-K71350836	Butalbital
BRD-K95921201__reserpine	BRD-K95921201__reserpine	3.47718	reserpine	reserpine		reserpine	61	-3.47718	4	0.0200775	-2.3249	0	0.000104306	-3.88035	1	0.000297887	-3.61713	1	0.000467737	-3.49858	1	4.80436e-05	-4.06495	1		BRD-K95921201_reserpine		BRD-K95921201	reserpine
BRD-K37814297__acepromazine	BRD-K37814297__acepromazine	3.44034	acepromazine	acepromazine		acepromazine	37	3.44034	4	0.00039723	3.54192	1	0.337738	0.958644	0	5.25208e-05	4.04412	1	5.37662e-07	5.01236	1	0.000267749	3.64466	1		BRD-K37814297_acepromazine		BRD-K37814297	acepromazine
BRD-K19416115__S4002	BRD-K19416115__S4002	3.41399	S4002	s4002		S4002	63	3.41399	4	0.00046317	3.5012	1	0.000412123	3.5322	1	9.92982e-05	3.8923	1	0.173821	1.36003	0	1.71655e-06	4.78422	1		BRD-K19416115_S4002		BRD-K19416115	S4002
BRD-K52172416__anastrozole	BRD-K52172416__anastrozole	3.28988	anastrozole	anastrozole		anastrozole	60	3.28988	4	6.16948e-05	4.00623	1	0.245418	1.16155	0	8.80968e-06	4.4445	1	0.000552048	3.45414	1	0.000717008	3.38299	1		BRD-K52172416_anastrozole		BRD-K52172416	anastrozole
BRD-K30618791__Docetaxel	BRD-K30618791__Docetaxel	3.21579	Docetaxel	docetaxel		docetaxel	11	3.21579	4	0.000432171	3.51962	1	0.554428	0.591138	0	9.42047e-05	3.90505	1	0.000626524	3.41986	1	3.42951e-06	4.64326	1		BRD-K30618791_Docetaxel		BRD-K30618791	Docetaxel
BRD-K22947005__dexbrompheniramine	BRD-K22947005__dexbrompheniramine	3.11494	dexbrompheniramine	dexbrompheniramine		dexbrompheniramine	37	-3.11494	4	0.00025207	-3.66015	1	0.000714406	-3.38399	1	6.67778e-05	-3.98748	1	0.658347	-0.442196	0	4.11604e-05	-4.10087	1		BRD-K22947005_dexbrompheniramine		BRD-K22947005	dexbrompheniramine
BRD-K93034159__cladribine	BRD-K93034159__cladribine	4.37569	cladribine	cladribine		cladribine	56	-4.37569	3	0.000829897	-3.34263	0	3.45535e-10	-6.27683	1	9.22477e-07	-4.90749	1	2.40879e-05	-4.22318	1	0.00175796	-3.12834	0		BRD-K93034159_cladribine		BRD-K93034159	cladribine
BRD-K40530731__hyoscyamine	BRD-K40530731__hyoscyamine	4.36763	hyoscyamine	hyoscyamine		hyoscyamine	37	4.36763	3	0.000507067	3.47699	1	0.0109231	2.54515	0	4.27117e-08	5.47926	1	0.00120832	3.23691	0	1.24886e-12	7.09986	1		BRD-K40530731_hyoscyamine		BRD-K40530731	hyoscyamine
BRD-A82371568__clofarabine	BRD-A82371568__clofarabine	4.35633	clofarabine	clofarabine		clofarabine	69	-4.35633	3	0.00126916	-3.22286	0	2.2382e-10	-6.34404	1	5.89871e-06	-4.52999	1	1.22508e-06	-4.85154	1	0.0046081	-2.83322	0		BRD-A82371568_clofarabine		BRD-A82371568	clofarabine
BRD-K33425534__exemestane	BRD-K33425534__exemestane	4.34414	exemestane	exemestane		exemestane	37	-4.34414	3	0.00338732	-2.93021	0	2.22145e-06	-4.73216	1	1.4284e-08	-5.66995	1	0.00229822	-3.04872	0	9.31261e-08	-5.33965	1		BRD-K33425534_exemestane		BRD-K33425534	exemestane
BRD-K92073408__norethisterone	BRD-K92073408__norethisterone	4.28376	norethisterone	norethisterone		norethisterone	37	4.28376	3	7.2054e-06	4.48753	1	0.00203755	3.0847	0	1.66415e-10	6.38951	1	0.00248089	3.02566	0	9.36313e-06	4.43138	1		BRD-K92073408_norethisterone		BRD-K92073408	norethisterone
BRD-A48180038__Trihexyphenidyl-D,L Hydrochloride	BRD-A48180038__Trihexyphenidyl-D,L Hydrochloride	4.1314	Trihexyphenidyl-D,L Hydrochloride	trihexyphenidyl-d,l hydrochloride		trihexyphenidyl-d,l hydrochloride	12	4.1314	3	2.3181e-06	4.72351	1	0.00310682	2.95697	0	0.000890454	3.32303	0	0.000165332	3.76683	1	3.94077e-09	5.88666	1		BRD-A48180038_Trihexyphenidyl-D,L Hydrochloride		BRD-A48180038	Trihexyphenidyl-D,L Hydrochloride
BRD-K06388322__pramipexole hcl	BRD-K06388322__pramipexole hcl	4.09433	pramipexole hcl	pramipexole hcl		pramipexole hcl	37	-4.09433	3	2.47596e-06	-4.7101	1	0.0242633	-2.25293	0	4.20898e-08	-5.48185	1	0.0339802	-2.12031	0	3.49492e-09	-5.90648	1		BRD-K06388322_pramipexole hcl		BRD-K06388322	pramipexole hcl
BRD-K15933101__ROPINIROLE	BRD-K15933101__ROPINIROLE	4.05502	ROPINIROLE	ropinirole		ropinirole	77	4.05502	3	2.23367e-05	4.24015	1	0.00288524	2.97971	0	4.29575e-06	4.59654	1	0.0170601	2.38541	0	1.25329e-09	6.07327	1		BRD-K15933101_ROPINIROLE		BRD-K15933101	ROPINIROLE
BRD-K78431006__crizotinib	BRD-K78431006__crizotinib	4.05062	crizotinib	crizotinib		crizotinib	122	-4.05062	3	0.00112776	-3.25655	0	1.53012e-07	-5.2489	1	0.00360727	-2.91061	0	1.12908e-05	-4.39085	1	8.74104e-06	-4.44618	1		BRD-K78431006_crizotinib		BRD-K78431006	crizotinib
BRD-K68432770__Ampicillin trihydrate	BRD-K68432770__Ampicillin trihydrate	4.05059	Ampicillin trihydrate	ampicillin trihydrate		ampicillin trihydrate	10	4.05059	3	1.9815e-07	5.20106	1	3.36196e-05	4.14745	1	0.00681917	2.70555	0	0.0118749	2.51584	0	1.32331e-08	5.68303	1		BRD-K68432770_Ampicillin trihydrate		BRD-K68432770	Ampicillin trihydrate
BRD-K49328571__Dasatinib_BMS-354825, Sprycel, BMS354825	BRD-K49328571__Dasatinib_BMS-354825, Sprycel, BMS354825	4.05058	Dasatinib;BMS-354825, Sprycel, BMS354825	dasatinib;bms-354825, sprycel, bms354825		dasatinib;bms-354825, sprycel, bms354825	180	-4.05058	3	8.09773e-06	-4.46258	1	6.0403e-08	-5.4176	1	0.00469756	-2.82707	0	0.00147632	-3.1793	0	1.26358e-05	-4.36632	1		BRD-K49328571_Dasatinib;BMS-354825, Sprycel, BMS354825		BRD-K49328571	Dasatinib;BMS-354825, Sprycel, BMS354825
BRD-A32161980__H-5832	BRD-A32161980__H-5832	4.03113	H-5832	h-5832		H-5832	63	4.03113	3	1.43703e-05	4.33813	1	0.00481423	2.81921	0	5.53325e-07	5.00683	1	0.085151	1.72155	0	3.61214e-10	6.26993	1		BRD-A32161980_H-5832		BRD-A32161980	H-5832
BRD-K96471533__nitazoxanide	BRD-K96471533__nitazoxanide	4.00391	nitazoxanide	nitazoxanide		nitazoxanide	37	-4.00391	3	1.3573e-05	-4.35066	1	0.00145676	-3.18316	0	0.000103722	-3.88172	1	0.00104519	-3.27807	0	1.00434e-07	-5.32594	1		BRD-K96471533_nitazoxanide		BRD-K96471533	nitazoxanide
BRD-K42348709__Cyclobenzaprine hydrochloride	BRD-K42348709__Cyclobenzaprine hydrochloride	3.9864	Cyclobenzaprine hydrochloride	cyclobenzaprine hydrochloride		cyclobenzaprine hydrochloride	12	-3.9864	3	3.77426e-05	-4.12088	1	0.00665193	-2.71378	0	1.94017e-06	-4.75956	1	0.0328463	-2.13396	0	5.51157e-10	-6.2038	1		BRD-K42348709_Cyclobenzaprine hydrochloride		BRD-K42348709	Cyclobenzaprine hydrochloride
BRD-K50388907__fenofibrate	BRD-K50388907__fenofibrate	3.97254	fenofibrate	fenofibrate		fenofibrate	75	3.97254	3	0.00955508	2.59153	0	0.000120364	3.84538	1	6.96451e-08	5.39208	1	0.000783496	3.35856	0	2.93733e-06	4.67515	1		BRD-K50388907_fenofibrate		BRD-K50388907	fenofibrate
BRD-A64092382__mexiletine	BRD-A64092382__mexiletine	3.94117	mexiletine	mexiletine		mexiletine	36	3.94117	3	0.0060967	2.74253	0	0.000349295	3.5757	1	4.82366e-05	4.06401	1	0.00113795	3.25399	0	1.28224e-09	6.06961	1		BRD-A64092382_mexiletine		BRD-A64092382	mexiletine
BRD-K17306061__S1189	BRD-K17306061__S1189	3.91155	S1189	s1189		S1189	63	-3.91155	3	0.00175184	-3.12937	0	1.00708e-08	-5.72953	1	0.000121542	-3.843	1	3.59288e-05	-4.13221	1	0.00645656	-2.72365	0		BRD-K17306061_S1189		BRD-K17306061	S1189
BRD-K48617017__Dorzolamide hydrochloride	BRD-K48617017__Dorzolamide hydrochloride	3.90282	Dorzolamide hydrochloride	dorzolamide hydrochloride		dorzolamide hydrochloride	11	3.90282	3	1.04289e-05	4.40808	1	0.00123192	3.23138	0	9.8488e-06	4.42047	1	0.0694459	1.81551	0	1.71364e-08	5.63867	1		BRD-K48617017_Dorzolamide hydrochloride		BRD-K48617017	Dorzolamide hydrochloride
BRD-A64092382__MEXILETINE HYDROCHLORIDE	BRD-A64092382__MEXILETINE HYDROCHLORIDE	3.89742	MEXILETINE HYDROCHLORIDE	mexiletine hydrochloride		mexiletine hydrochloride	46	-3.89742	3	3.27842e-06	-4.65256	1	0.0014639	-3.18175	0	0.210786	-1.25141	0	1.94406e-05	-4.27122	1	8.77955e-10	-6.13015	1		BRD-A64092382_MEXILETINE HYDROCHLORIDE		BRD-A64092382	MEXILETINE HYDROCHLORIDE
BRD-A97739905__ketoprofen	BRD-A97739905__ketoprofen	3.89657	ketoprofen	ketoprofen		ketoprofen	71	3.89657	3	0.0113351	2.5322	0	0.000198288	3.72119	1	1.88854e-08	5.62191	1	0.0160741	2.40723	0	1.98934e-07	5.20033	1		BRD-A97739905_ketoprofen		BRD-A97739905	ketoprofen
BRD-A74980173__gatifloxacin	BRD-A74980173__gatifloxacin	3.81038	gatifloxacin	gatifloxacin		gatifloxacin	50	3.81038	3	2.67873e-06	4.69403	1	0.0114566	2.52845	0	7.6322e-07	4.94454	1	0.0156696	2.41652	0	7.8817e-06	4.46837	1		BRD-A74980173_gatifloxacin		BRD-A74980173	gatifloxacin
BRD-A18043272__Phensuximide	BRD-A18043272__Phensuximide	3.78327	Phensuximide	phensuximide		phensuximide	63	3.78327	3	1.02514e-06	4.88675	1	3.67979e-05	4.12672	1	0.0211625	2.30507	0	0.0846322	1.72442	0	4.26937e-09	5.8734	1		BRD-A18043272_Phensuximide		BRD-A18043272	Phensuximide
BRD-K40758068__efavirenz	BRD-K40758068__efavirenz	3.77751	efavirenz	efavirenz		efavirenz	47	-3.77751	3	9.38759e-06	-4.43082	1	1.75602e-05	-4.29385	1	0.00157097	-3.16124	0	0.0273912	-2.2059	0	1.62083e-06	-4.79573	1		BRD-K40758068_efavirenz		BRD-K40758068	efavirenz
BRD-K50398167__meclofenamic-acid	BRD-K50398167__meclofenamic-acid	3.76525	meclofenamic-acid	meclofenamic-acid		meclofenamic-acid	36	3.76525	3	0.00347966	2.92184	0	0.140057	1.47558	0	6.44626e-08	5.40596	1	9.74894e-06	4.42267	1	4.22062e-06	4.60021	1		BRD-K50398167_meclofenamic-acid		BRD-K50398167	meclofenamic-acid
BRD-K59753975__vindesine	BRD-K59753975__vindesine	3.74203	vindesine	vindesine		vindesine	34	3.74203	3	0.00598119	2.74881	0	0.000659445	3.40591	1	4.61924e-07	5.04149	1	0.0189162	2.34718	0	2.38182e-07	5.16676	1		BRD-K59753975_vindesine		BRD-K59753975	vindesine
BRD-K32830106__GUANFACINE	BRD-K32830106__GUANFACINE	3.72398	GUANFACINE	guanfacine		guanfacine	83	3.72398	3	1.78569e-05	4.29013	1	2.73294e-05	4.19465	1	0.00664183	2.71429	0	0.00544886	2.77923	0	3.45731e-06	4.64159	1		BRD-K32830106_GUANFACINE		BRD-K32830106	GUANFACINE
BRD-K93461745__BUSPIRONE HYDROCHLORIDE	BRD-K93461745__BUSPIRONE HYDROCHLORIDE	3.71578	BUSPIRONE HYDROCHLORIDE	buspirone hydrochloride		buspirone hydrochloride	47	-3.71578	3	0.000215849	-3.69971	1	1.28783e-07	-5.28057	1	2.3843e-05	-4.22548	1	0.00992808	-2.57832	0	0.00519288	-2.79482	0		BRD-K93461745_BUSPIRONE HYDROCHLORIDE		BRD-K93461745	BUSPIRONE HYDROCHLORIDE
BRD-A05186015__amfebutamone hcl	BRD-A05186015__amfebutamone hcl	3.70329	amfebutamone hcl	amfebutamone hcl		amfebutamone hcl	37	-3.70329	3	6.42677e-05	-3.99657	1	9.78413e-07	-4.89593	1	0.000836474	-3.34043	0	0.470791	-0.721193	0	2.66213e-08	-5.56232	1		BRD-A05186015_amfebutamone hcl		BRD-A05186015	amfebutamone hcl
BRD-K21680192__mitoxantrone	BRD-K21680192__mitoxantrone	3.68527	mitoxantrone	mitoxantrone		mitoxantrone	334	-3.68527	3	5.34449e-05	-4.04003	1	1.18713e-07	-5.29547	1	0.00689377	-2.70193	0	0.00448814	-2.84165	0	0.000389247	-3.54727	1		BRD-K21680192_mitoxantrone		BRD-K21680192	mitoxantrone
BRD-K94436377__Diosmin	BRD-K94436377__Diosmin	3.68311	Diosmin	diosmin		diosmin	12	-3.68311	3	0.0605822	-1.87653	0	9.65435e-06	-4.42477	1	1.84218e-05	-4.28321	1	0.00112221	-3.25795	0	4.8062e-06	-4.57307	1		BRD-K94436377_Diosmin		BRD-K94436377	Diosmin
BRD-K17075857__CHLOROXINE	BRD-K17075857__CHLOROXINE	3.67166	CHLOROXINE	chloroxine		chloroxine	95	-3.67166	3	0.000184751	-3.739	1	5.32507e-07	-5.01421	1	0.00799602	-2.65224	0	1.13221e-06	-4.86715	1	0.0370044	-2.08572	0		BRD-K17075857_CHLOROXINE		BRD-K17075857	CHLOROXINE
BRD-K76723084__13-cis Retinoic acid	BRD-K76723084__13-cis Retinoic acid	3.66819	13-cis Retinoic acid	13-cis retinoic acid		13-cis retinoic acid	22	3.66819	3	2.85823e-07	5.13256	1	0.00328356	2.93986	0	0.00110022	3.26356	0	0.000340022	3.58273	1	0.000621065	3.42224	1		BRD-K76723084_13-cis Retinoic acid		BRD-K76723084	13-cis Retinoic acid
BRD-K59058747__Acetylcysteine	BRD-K59058747__Acetylcysteine	3.66679	Acetylcysteine	acetylcysteine		acetylcysteine	10	3.66679	3	1.22703e-07	5.28942	1	1.88729e-05	4.27782	1	0.0295389	2.17622	0	0.0223802	2.28385	0	1.65751e-05	4.30664	1		BRD-K59058747_Acetylcysteine		BRD-K59058747	Acetylcysteine
BRD-K78431006__HY-50878	BRD-K78431006__HY-50878	3.62522	HY-50878	hy-50878		hy-50878	65	-3.62522	3	0.0040851	-2.87151	0	8.71804e-07	-4.91857	1	0.00142583	-3.18937	0	0.000490336	-3.48598	1	0.000251552	-3.66067	1		BRD-K78431006_HY-50878		BRD-K78431006	HY-50878
BRD-K85767870__Adenosine 5'-monophosphate monohydrate	BRD-K85767870__Adenosine 5'-monophosphate monohydrate	3.60951	Adenosine 5'-monophosphate monohydrate	adenosine 5'-monophosphate monohydrate		adenosine 5'-monophosphate monohydrate	10	3.60951	3	0.000384069	3.5508	1	1.46334e-07	5.25711	1	0.00311812	2.95585	0	0.158473	1.41023	0	1.09602e-06	4.87356	1		BRD-K85767870_Adenosine 5'-monophosphate monohydrate		BRD-K85767870	Adenosine 5'-monophosphate monohydrate
BRD-K38197229__bumetanide	BRD-K38197229__bumetanide	3.5893	bumetanide	bumetanide		bumetanide	160	3.5893	3	4.02053e-05	4.1063	1	0.00738667	2.67889	0	6.40589e-05	3.99734	1	0.265904	1.11254	0	1.4355e-09	6.05145	1		BRD-K38197229_bumetanide		BRD-K38197229	bumetanide
BRD-A53576514__orphenadrine	BRD-A53576514__orphenadrine	3.58449	orphenadrine	orphenadrine		orphenadrine	37	3.58449	3	1.9621e-05	4.26916	1	0.0107174	2.55178	0	0.000526202	3.46705	1	0.190978	1.30769	0	2.50385e-10	6.32675	1		BRD-A53576514_orphenadrine		BRD-A53576514	orphenadrine
BRD-K08547377__CPT 11	BRD-K08547377__CPT 11	3.55843	CPT 11	cpt 11		cpt 11	29	-3.55843	3	0.000145415	-3.79877	1	1.98659e-05	-4.26639	1	0.000967864	-3.29971	0	0.00330853	-2.93752	0	0.00048343	-3.48977	1		BRD-K08547377_CPT 11		BRD-K08547377	CPT 11
BRD-K42693031__glimepiride	BRD-K42693031__glimepiride	3.55754	glimepiride	glimepiride		glimepiride	65	3.55754	3	0.000380252	3.55342	1	0.00309829	2.95781	0	1.13508e-06	4.86665	1	0.521472	0.641078	0	7.9868e-09	5.76874	1		BRD-K42693031_glimepiride		BRD-K42693031	glimepiride
BRD-K50938287__Sumatriptan succinate	BRD-K50938287__Sumatriptan succinate	3.55488	Sumatriptan succinate	sumatriptan succinate		sumatriptan succinate	12	3.55488	3	0.00761744	2.66857	0	1.27755e-06	4.84321	1	4.64356e-05	4.07288	1	0.000359723	3.56799	1	0.00874835	2.62173	0		BRD-K50938287_Sumatriptan succinate		BRD-K50938287	Sumatriptan succinate
BRD-K71879491__Retinoic acid, all trans	BRD-K71879491__Retinoic acid, all trans	3.5047	Retinoic acid, all trans	retinoic acid, all trans		retinoic acid, all trans	23	3.5047	3	0.00160842	3.15438	0	7.27155e-06	4.48558	1	2.56171e-05	4.20929	1	0.0954591	1.66728	0	6.14959e-05	4.007	1		BRD-K71879491_Retinoic acid, all trans		BRD-K71879491	Retinoic acid, all trans
BRD-A16478930__amcinonide	BRD-A16478930__amcinonide	3.50131	amcinonide	amcinonide		amcinonide	42	-3.50131	3	0.026199	-2.22325	0	0.0621211	-1.86543	0	1.87381e-05	-4.27942	1	2.12415e-08	-5.60157	1	0.000404921	-3.53686	1		BRD-A16478930_amcinonide		BRD-A16478930	amcinonide
BRD-A19633847__perhexiline	BRD-A19633847__perhexiline	3.4451	perhexiline	perhexiline		perhexiline	108	-3.4451	3	0.00607245	-2.74384	0	0.000126108	-3.83394	1	5.88442e-05	-4.0174	1	7.6391e-05	-3.95545	1	0.00747549	-2.67488	0		BRD-A19633847_perhexiline		BRD-A19633847	perhexiline
BRD-K92731339__perindopril	BRD-K92731339__perindopril	3.43789	perindopril	perindopril		perindopril	36	3.43789	3	0.000318932	3.59942	1	2.92763e-06	4.67583	1	0.0218794	2.29245	0	0.11646	1.56981	0	4.37372e-07	5.05193	1		BRD-K92731339_perindopril		BRD-K92731339	perindopril
BRD-K33396764__alpha-linolenic-acid	BRD-K33396764__alpha-linolenic-acid	3.40113	alpha-linolenic-acid	alpha-linolenic-acid		alpha-linolenic-acid	67	3.40113	3	0.000157121	3.77954	1	0.00679971	2.7065	0	0.000362402	3.56605	1	0.131247	1.5092	0	5.19933e-08	5.44436	1		BRD-K33396764_alpha-linolenic-acid		BRD-K33396764	alpha-linolenic-acid
BRD-K43860855__iobenguane	BRD-K43860855__iobenguane	3.39855	iobenguane	iobenguane		iobenguane	37	3.39855	3	1.32094e-05	4.35661	1	7.5083e-06	4.47875	1	0.033562	2.12529	0	0.615191	0.502678	0	3.21325e-08	5.5294	1		BRD-K43860855_iobenguane		BRD-K43860855	iobenguane
BRD-A84174393__MELOXICAM SODIUM	BRD-A84174393__MELOXICAM SODIUM	3.39612	MELOXICAM SODIUM	meloxicam sodium		meloxicam sodium	46	3.39612	3	0.000102533	3.88452	1	0.000387944	3.54815	1	0.00229876	3.04865	0	0.0823757	1.73706	0	1.91453e-06	4.76224	1		BRD-A84174393_MELOXICAM SODIUM		BRD-A84174393	MELOXICAM SODIUM
BRD-K73589491__nizatidine	BRD-K73589491__nizatidine	3.38735	nizatidine	nizatidine		nizatidine	99	3.38735	3	0.0380448	2.07437	0	9.7469e-05	3.89681	1	0.00536558	2.78423	0	5.14518e-06	4.55878	1	0.000291675	3.62258	1		BRD-K73589491_nizatidine		BRD-K73589491	nizatidine
BRD-A90515964__GUAIFENESIN	BRD-A90515964__GUAIFENESIN	3.38681	GUAIFENESIN	guaifenesin		guaifenesin	65	3.38681	3	2.62548e-08	5.56474	1	0.000101621	3.88669	1	0.334251	0.965586	0	0.0302458	2.16686	0	1.36037e-05	4.35016	1		BRD-A90515964_GUAIFENESIN		BRD-A90515964	GUAIFENESIN
BRD-A17883755__Lenalidomide	BRD-A17883755__Lenalidomide	3.3605	Lenalidomide	lenalidomide		lenalidomide	171	-3.3605	3	0.0055528	-2.77308	0	1.42439e-05	-4.34007	1	0.000408273	-3.53468	1	0.000178287	-3.74795	1	0.0160959	-2.40673	0		BRD-A17883755_Lenalidomide		BRD-A17883755	Lenalidomide
BRD-K10843433__phenylbutazone	BRD-K10843433__phenylbutazone	3.30173	phenylbutazone	phenylbutazone		phenylbutazone	74	3.30173	3	0.00483636	2.81774	0	0.677444	0.415954	0	7.08689e-06	4.49106	1	0.000191239	3.73032	1	4.33566e-07	5.0536	1		BRD-K10843433_phenylbutazone		BRD-K10843433	phenylbutazone
BRD-M98649031__Dimenhydrinate	BRD-M98649031__Dimenhydrinate	3.23131	Dimenhydrinate	dimenhydrinate		dimenhydrinate	10	-3.23131	3	8.56597e-07	-4.92201	1	0.0268586	-2.21357	0	0.000269448	-3.64303	1	0.000134719	-3.81767	1	0.118694	-1.56028	0		BRD-M98649031_Dimenhydrinate		BRD-M98649031	Dimenhydrinate
BRD-A98725278__Methysergide maleate	BRD-A98725278__Methysergide maleate	3.22943	Methysergide maleate	methysergide maleate		methysergide maleate	33	-3.22943	3	0.00036552	-3.5638	1	0.000104468	-3.87997	1	0.000431191	-3.52022	1	0.00586148	-2.75543	0	0.015193	-2.42775	0		BRD-A98725278_Methysergide maleate		BRD-A98725278	Methysergide maleate
BRD-K89997465__Chlorpromazine hydrochloride	BRD-K89997465__Chlorpromazine hydrochloride	3.22359	Chlorpromazine hydrochloride	chlorpromazine hydrochloride		chlorpromazine hydrochloride	19	-3.22359	3	0.000155782	-3.78167	1	0.0815769	-1.74161	0	0.00527491	-2.78975	0	0.000104637	-3.87958	1	8.66119e-05	-3.92533	1		BRD-K89997465_Chlorpromazine hydrochloride		BRD-K89997465	Chlorpromazine hydrochloride
BRD-K22429181__all-trans-Retinol	BRD-K22429181__all-trans-Retinol	3.2129	all-trans-Retinol	all-trans-retinol		all-trans-retinol	23	3.2129	3	1.00764e-05	4.41553	1	0.154536	1.42369	0	0.000167838	3.76307	1	0.0111138	2.5391	0	8.74127e-05	3.92311	1		BRD-K22429181_all-trans-Retinol		BRD-K22429181	all-trans-Retinol
BRD-K28183345__Proguanil hydrochloride	BRD-K28183345__Proguanil hydrochloride	3.20204	Proguanil hydrochloride	proguanil hydrochloride		proguanil hydrochloride	11	3.20204	3	1.97934e-06	4.75552	1	0.367509	0.901149	0	0.000223166	3.69124	1	9.93325e-05	3.89222	1	0.00560461	2.77006	0		BRD-K28183345_Proguanil hydrochloride		BRD-K28183345	Proguanil hydrochloride
BRD-K64052750__Gefitinib;ZD1839	BRD-K64052750__Gefitinib;ZD1839	3.19891	Gefitinib;ZD1839	gefitinib;zd1839		gefitinib;zd1839	135	-3.19891	3	0.000257794	-3.65439	1	5.21732e-06	-4.55585	1	0.0316401	-2.14893	0	0.0290575	-2.18271	0	0.000555109	-3.45265	1		BRD-K64052750_Gefitinib;ZD1839		BRD-K64052750	Gefitinib;ZD1839
BRD-A98725278__methysergide	BRD-A98725278__methysergide	3.14813	methysergide	methysergide		methysergide	38	3.14813	3	0.000371983	3.5592	1	0.00172753	3.13347	0	1.68486e-05	4.30302	1	0.447339	0.759859	0	6.74469e-05	3.98512	1		BRD-A98725278_methysergide		BRD-A98725278	methysergide
BRD-K04412738__tramadol	BRD-K04412738__tramadol	3.13581	tramadol	tramadol		tramadol	44	3.13581	3	0.000184953	3.73873	1	0.334466	0.965158	0	2.03993e-07	5.19566	1	0.0776512	1.76448	0	5.94382e-05	4.01503	1		BRD-K04412738_tramadol		BRD-K04412738	tramadol
BRD-K09951645__dabrafenib	BRD-K09951645__dabrafenib	3.08757	dabrafenib	dabrafenib		dabrafenib	143	-3.08757	3	0.0275215	-2.20404	0	0.000355573	-3.57104	1	0.153227	-1.42822	0	0.000408892	-3.53428	1	2.598e-06	-4.70028	1		BRD-K09951645_dabrafenib		BRD-K09951645	dabrafenib
BRD-A05186015__BUPROPION	BRD-A05186015__BUPROPION	3.07759	BUPROPION	bupropion		bupropion	119	-3.07759	3	4.26891e-05	-4.09242	1	0.148589	-1.44453	0	0.000102148	-3.88543	1	0.0386992	-2.06737	0	9.69106e-05	-3.8982	1		BRD-A05186015_BUPROPION		BRD-A05186015	BUPROPION
BRD-K27721098__clopidogrel	BRD-K27721098__clopidogrel	3.06047	clopidogrel	clopidogrel		clopidogrel	41	3.06047	3	0.000259509	3.65269	1	0.0328866	2.13347	0	1.86904e-05	4.27999	1	0.250681	1.1487	0	4.36013e-05	4.08752	1		BRD-K27721098_clopidogrel		BRD-K27721098	clopidogrel
BRD-K90333595__phentolamine	BRD-K90333595__phentolamine	3.04972	phentolamine	phentolamine		phentolamine	36	3.04972	3	0.486144	0.696456	0	0.000252956	3.65925	1	3.87501e-05	4.11481	1	0.000259936	3.65227	1	0.00177307	3.12583	0		BRD-K90333595_phentolamine		BRD-K90333595	phentolamine
BRD-K79131256__albendazole	BRD-K79131256__albendazole	3.04464	albendazole	albendazole		albendazole	162	3.04464	3	0.000112622	3.86165	1	0.000311471	3.60557	1	0.000662868	3.40449	1	0.177379	1.34887	0	0.00267683	3.0026	0		BRD-K79131256_albendazole		BRD-K79131256	albendazole
BRD-K29905972__S1005	BRD-K29905972__S1005	2.92713	S1005	s1005		s1005	62	2.92713	3	0.00196007	3.09622	0	0.000629359	3.41864	1	0.000103327	3.88264	1	0.787018	-0.270185	0	6.5343e-06	4.50832	1		BRD-K29905972_S1005		BRD-K29905972	S1005
BRD-K97181089__3,5-diamino-N-carbamimidoyl-6-chloropyrazine-2-carboxamide KAJ-25	BRD-K97181089__3,5-diamino-N-carbamimidoyl-6-chloropyrazine-2-carboxamide KAJ-25	2.92522	3,5-diamino-N-carbamimidoyl-6-chloropyrazine-2-carboxamide KAJ-25	3,5-diamino-n-carbamimidoyl-6-chloropyrazine-2-carboxamide kaj-25		3,5-diamino-n-carbamimidoyl-6-chloropyrazine-2-carboxamide kaj-25	57	-2.92522	3	0.000247907	-3.66441	1	0.000307986	-3.60849	1	0.0632138	-1.85768	0	0.549818	-0.598032	0	9.70729e-07	-4.89748	1		BRD-K97181089_3,5-diamino-N-carbamimidoyl-6-chloropyrazine-2-carboxamide KAJ-25		BRD-K97181089	3,5-diamino-N-carbamimidoyl-6-chloropyrazine-2-carboxamide KAJ-25
BRD-K24053527__DEXTROMETHORPHAN HYDROBROMIDE	BRD-K24053527__DEXTROMETHORPHAN HYDROBROMIDE	2.92206	DEXTROMETHORPHAN HYDROBROMIDE	dextromethorphan hydrobromide		dextromethorphan hydrobromide	46	-2.92206	3	0.000330147	-3.59042	1	0.0646589	-1.84761	0	0.000739153	-3.37463	1	0.113216	-1.5839	0	2.51187e-05	-4.21373	1		BRD-K24053527_DEXTROMETHORPHAN HYDROBROMIDE		BRD-K24053527	DEXTROMETHORPHAN HYDROBROMIDE
BRD-K08252256__diclofenac	BRD-K08252256__diclofenac	2.9077	diclofenac	diclofenac		diclofenac	39	2.9077	3	0.083564	1.73037	0	0.710885	-0.370668	0	1.22207e-05	4.37361	1	0.000197358	3.72237	1	3.71854e-07	5.08283	1		BRD-K08252256_diclofenac		BRD-K08252256	diclofenac
BRD-K12437696__Aztreonam	BRD-K12437696__Aztreonam	2.76195	Aztreonam	aztreonam		aztreonam	10	2.76195	3	4.50098e-05	4.08013	1	0.000425695	3.52362	1	0.243539	1.16619	0	0.139763	1.47667	0	0.00036642	3.56316	1		BRD-K12437696_Aztreonam		BRD-K12437696	Aztreonam
BRD-K41260949__valproic acid	BRD-K41260949__valproic acid	2.69286	valproic acid	valproic acid		valproic acid	271	2.69286	3	9.97931e-05	3.89109	1	0.507247	0.663131	0	0.00024779	3.66453	1	0.0667611	1.83328	0	0.000644226	3.41228	1		BRD-K41260949_valproic acid		BRD-K41260949	valproic acid

## Sheet: Suppl-top146
Combined results of the significant drugs returned from sscMap using the 5 Tumor-vs-Normal gene signatures as queries. Listed drugs are significant for at least 3 signatures.
				Signature 1 results			Signature 2 results			Signature 3 results			Signature 4 results			Signature 5 results
Compound	Replicates	mean z	CountSigs	$p_1$	$z_1$	$s_1$	$p_2$	$z_2$	$s_2$	$p_3$	$z_3$	$s_3$	$p_4$	$z_4$	$s_4$	$p_5$	$z_5$	$s_5$
budesonide	85	-7.77861	5	1.98419e-09	-5.9991	1	1.24326e-13	-7.41209	1	1.71013e-20	-9.27904	1	9.55724e-12	-6.81302	1	6.01014e-21	-9.38982	1
menadione	364	-7.25847	5	4.49842e-12	-6.92057	1	8.1747e-18	-8.59711	1	2.60246e-10	-6.32078	1	1.24564e-12	-7.10021	1	1.92793e-13	-7.3537	1
cytarabine	48	-7.08987	5	8.73094e-16	-8.0435	1	1.99575e-20	-9.26257	1	5.85968e-11	-6.54727	1	3.31737e-06	-4.65012	1	3.76117e-12	-6.94588	1
methotrexate	10	-6.80511	5	4.20209e-11	-6.59677	1	1.33721e-18	-8.80257	1	2.43262e-09	-5.96592	1	2.84592e-09	-5.94025	1	1.81692e-11	-6.72003	1
gemcitabine hydrochloride	107	-6.5506	5	7.25234e-12	-6.85259	1	8.06201e-20	-9.11235	1	1.25458e-10	-6.43258	1	3.6256e-06	-4.63177	1	1.04226e-08	-5.72371	1
milnacipran	37	-6.38663	5	1.42915e-07	-5.26146	1	5.10535e-13	-7.22247	1	7.87474e-15	-7.76958	1	2.19158e-05	-4.24442	1	1.04402e-13	-7.43521	1
sulfafurazole	34	6.25624	5	2.55314e-10	6.32374	1	1.20174e-08	5.69948	1	6.45926e-11	6.5327	1	8.09589e-05	3.94154	1	1.58153e-18	8.78372	1
amethopterin	36	-6.23629	5	2.15608e-07	-5.18535	1	7.11434e-19	-8.87309	1	8.04773e-12	-6.8377	1	0.000222887	-3.69155	1	4.28874e-11	-6.59374	1
dihomo-gamma-linolenic acid	52	6.03334	5	3.48005e-10	6.27573	1	1.08135e-06	4.87623	1	8.7549e-10	6.1306	1	1.58337e-05	4.31676	1	1.05847e-17	8.5674	1
etoposide	35	-5.99139	5	6.1909e-08	-5.4132	1	1.62037e-20	-9.28478	1	5.27081e-07	-5.01618	1	8.01577e-07	-4.93498	1	1.10962e-07	-5.30779	1
S1025	65	-5.96608	5	5.77387e-07	-4.99863	1	1.59128e-11	-6.73932	1	1.71232e-05	-4.29944	1	3.02114e-08	-5.54021	1	1.5474e-16	-8.25279	1
auranofin	3	-5.92304	5	2.91793e-09	-5.93615	1	2.03323e-11	-6.70362	1	1.20813e-06	-4.8543	1	1.05409e-09	-6.101	1	1.74245e-09	-6.02016	1
topotecan hcl	23	-5.84784	5	1.18276e-09	-6.08256	1	8.39511e-11	-6.49335	1	1.41323e-06	-4.82313	1	6.83539e-07	-4.96598	1	6.23553e-12	-6.87416	1
minoxidil	88	5.75351	5	1.88411e-09	6.0075	1	0.000238784	3.674	1	1.09798e-11	6.79304	1	1.20083e-05	4.37744	1	2.46143e-15	7.91556	1
clotrimazole	47	-5.59992	5	5.54036e-09	-5.83007	1	5.18906e-11	-6.56541	1	8.81161e-07	-4.91648	1	2.60459e-06	-4.69977	1	2.12588e-09	-5.98788	1
metaraminol bitartrate	10	-5.52709	5	2.48554e-09	-5.9624	1	6.30167e-06	-4.51601	1	8.11499e-16	-8.05245	1	2.62059e-05	-4.20416	1	9.56196e-07	-4.90045	1
cefotiam hydrochloride	33	5.32762	5	2.98321e-10	6.29965	1	7.33982e-08	5.38265	1	1.08364e-06	4.87581	1	0.000187283	3.73558	1	2.23252e-10	6.34443	1
azacitidine	12	-5.16138	5	5.02924e-05	-4.05426	1	6.84921e-11	-6.52392	1	2.8635e-07	-5.13222	1	2.25172e-07	-5.17726	1	8.68881e-07	-4.91922	1
sulfacetamide	90	5.1128	5	3.69997e-06	4.62756	1	3.48319e-08	5.51523	1	1.88908e-07	5.20993	1	0.000205595	3.71204	1	8.07369e-11	6.49922	1
9-cis retinoic acid	22	5.11272	5	9.79144e-07	4.89578	1	7.78588e-09	5.77303	1	6.81725e-08	5.39592	1	0.000161453	3.77276	1	1.02776e-08	5.72608	1
teniposide	347	-5.01488	5	8.26785e-06	-4.45813	1	2.53825e-15	-7.91174	1	0.000164737	-3.76773	1	4.67392e-06	-4.57892	1	1.3132e-05	-4.35789	1
aminolevulinic acid	44	-4.98247	5	5.41638e-05	-4.03689	1	2.55335e-10	-6.32372	1	5.03268e-05	-4.0541	1	0.000731356	-3.37755	1	1.07868e-12	-7.12008	1
fluvastatin	107	-4.92565	5	0.00013183	-3.82301	1	1.16819e-10	-6.44341	1	1.41217e-06	-4.82328	1	1.09691e-05	-4.39713	1	2.72645e-07	-5.14144	1
doxorubicin	159	-4.75777	5	7.10774e-08	-5.38843	1	2.53121e-09	-5.95943	1	0.000477457	-3.49309	1	7.65353e-05	-3.955	1	5.94791e-07	-4.9929	1
mometasone furoate	29	-4.73946	5	1.35133e-05	-4.35162	1	2.99083e-07	-5.12402	1	4.82624e-05	-4.06389	1	1.92433e-05	-4.27349	1	3.99838e-09	-5.88426	1
desipramine hydrochloride	57	-4.60691	5	1.57316e-05	-4.31819	1	2.98755e-05	-4.17441	1	8.25821e-06	-4.45838	1	9.29235e-06	-4.43302	1	1.59943e-08	-5.65054	1
doxylamine succinate	57	4.59183	5	9.08665e-07	4.91045	1	0.000130517	3.82548	1	1.49278e-05	4.32975	1	2.28395e-05	4.23515	1	1.52854e-08	5.65833	1
sertraline hydrochloride	46	-4.5485	5	9.61388e-05	-3.90014	1	1.99474e-05	-4.26548	1	1.68377e-07	-5.23124	1	0.000222727	-3.69174	1	1.56851e-08	-5.6539	1
diloxanide furoate	58	-4.52055	5	4.82317e-07	-5.03322	1	3.47264e-05	-4.14003	1	9.78902e-07	-4.89583	1	3.77335e-05	-4.12094	1	1.02079e-05	-4.41272	1
chlorambucil	166	-4.45547	5	8.5708e-05	-3.92785	1	4.46921e-09	-5.86582	1	1.82323e-06	-4.77209	1	1.5233e-05	-4.32529	1	0.000708478	-3.38628	1
2-chloro-2'-deoxyadenosine	49	-4.43139	5	1.5438e-05	-4.32235	1	7.70042e-08	-5.37401	1	9.44201e-06	-4.42957	1	0.000560794	-3.4499	1	4.62456e-06	-4.58114	1
bacitracin	11	-4.11325	5	8.14899e-05	-3.93998	1	9.30797e-08	-5.33974	1	0.00039985	-3.54018	1	0.000132133	-3.82245	1	8.71302e-05	-3.92389	1
S1222	66	-3.81879	5	0.000384091	-3.55078	1	2.21483e-06	-4.73276	1	0.000283869	-3.62959	1	0.000456222	-3.50522	1	0.000237297	-3.67559	1
meloxicam	82	5.7248	4	3.77087e-13	7.26354	1	3.83916e-08	5.49809	1	1.32076e-09	6.06485	1	0.0184151	2.35716	0	1.00406e-13	7.44037	1
valproic-acid	111	-5.29733	4	1.99628e-11	-6.70629	1	5.08766e-07	-5.02298	1	3.20861e-07	-5.11076	1	0.0952389	-1.66839	0	1.48453e-15	-7.97822	1
S1252	63	-5.01871	4	3.25804e-08	-5.52697	1	1.24052e-08	-5.69406	1	1.77907e-08	-5.63222	1	0.0153745	-2.42344	0	5.99666e-09	-5.81685	1
tyloxapol	11	-4.84491	4	1.73893e-06	-4.78161	1	9.44297e-14	-7.44847	1	1.45607e-06	-4.81717	1	0.0133483	-2.47434	0	2.5644e-06	-4.70294	1
azithromycin	57	4.68225	4	3.28419e-06	4.6522	1	7.35194e-06	4.48324	1	9.56461e-08	5.33481	1	0.0055167	2.7752	0	7.01228e-10	6.16581	1
bendroflumethiazide	96	-4.66564	4	5.95169e-05	-4.01472	1	2.77912e-06	-4.6865	1	5.028e-09	-5.84624	1	0.00283514	-2.98507	0	6.80459e-09	-5.79568	1
HY-50895	67	-4.63218	4	1.22363e-05	-4.37333	1	4.63623e-11	-6.58217	1	0.000913018	-3.31604	0	0.000216681	-3.69873	1	2.09583e-07	-5.19063	1
(+-)-epinephrine	45	-4.62553	4	0.0101526	-2.57059	0	1.76028e-06	-4.77916	1	4.70593e-07	-5.03793	1	4.55809e-07	-5.04404	1	1.22685e-08	-5.69595	1
beta-estradiol	45	-4.62203	4	1.67123e-06	-4.78959	1	1.14338e-08	-5.70796	1	0.000487172	-3.48771	1	0.0084311	-2.6343	0	8.55061e-11	-6.49058	1
vorinostat	3878	-4.61697	4	1.42237e-06	-4.82184	1	2.63728e-08	-5.56395	1	0.00191451	-3.10318	0	5.04019e-05	-4.05376	1	2.98811e-08	-5.54213	1
rizatriptan benzoate	47	4.55606	4	5.05154e-06	4.56264	1	5.72462e-06	4.53631	1	9.21828e-10	6.12239	1	0.0244579	2.24986	0	1.10179e-07	5.30908	1
gemcitabine	281	-4.54352	4	0.000136342	-3.81471	1	4.47618e-12	-6.92127	1	1.05814e-05	-4.40494	1	4.13781e-06	-4.60434	1	0.00295539	-2.97234	0
isocarboxazid	77	4.49581	4	2.6999e-05	4.19741	1	6.85895e-05	3.98113	1	1.07389e-08	5.71863	1	0.0229389	2.27445	0	2.83707e-10	6.30743	1
azathioprine	82	-4.46765	4	0.000255739	-3.65644	1	1.58308e-09	-6.03567	1	3.46949e-06	-4.64087	1	3.22508e-07	-5.1098	1	0.0037858	-2.89548	0
phenindione	12	4.45835	4	1.66393e-08	5.64374	1	9.25746e-07	4.9068	1	0.000293928	3.62059	1	0.00177137	3.12611	0	5.89899e-07	4.9945	1
ews-fli-inhibitor	15	-4.43956	4	4.96536e-06	-4.56625	1	2.98472e-10	-6.29957	1	1.70677e-06	-4.78536	1	0.000504955	-3.47811	1	0.00215136	-3.0685	0
irinotecan hcl trihydrate	36	-4.41251	4	3.05352e-08	-5.53834	1	5.47527e-08	-5.43514	1	0.000213124	-3.70293	1	0.0293306	-2.17901	0	1.91773e-07	-5.20714	1
raltitrexed	49	-4.38753	4	9.82111e-05	-3.89497	1	2.42202e-10	-6.33187	1	5.10292e-05	-4.05086	1	0.00652972	-2.71992	0	7.81139e-07	-4.94002	1
flecainide acetate	57	4.33574	4	3.38352e-09	5.91182	1	1.56423e-05	4.31944	1	0.0043966	2.84821	0	0.000658187	3.40643	1	2.07135e-07	5.19282	1
zalcitabine	11	4.31898	4	8.35686e-09	5.7611	1	7.36955e-05	3.96403	1	0.00342034	2.92719	0	0.00036436	3.56464	1	7.5352e-08	5.37792	1
citalopram	82	4.29537	4	1.25492e-06	4.84676	1	0.00039468	3.54362	1	1.88191e-08	5.62252	1	0.0121307	2.50832	0	7.2095e-07	4.95563	1
tadalafil	114	4.25732	4	4.4459e-06	4.58937	1	0.000141174	3.8061	1	3.52289e-06	4.63771	1	0.000943778	3.30677	0	7.55047e-07	4.94664	1
acitretin	22	4.23624	4	1.50897e-05	4.32737	1	0.000603065	3.43023	1	5.66903e-09	5.82624	1	0.00563504	2.7683	0	1.37176e-06	4.82906	1
UK 14,304 tartrate	29	-4.19228	4	4.06275e-07	-5.06599	1	8.89276e-05	-3.91897	1	0.0115721	-2.52493	0	1.81739e-05	-4.28622	1	2.40108e-07	-5.16526	1
JTP-74057;GSK1120212;GSK-1120212	133	-4.19091	4	0.000119852	-3.84643	1	0.000852873	-3.33504	0	0.000311797	-3.6053	1	4.58711e-07	-5.04282	1	2.9761e-07	-5.12495	1
beclomethasone	45	-4.18435	4	0.0206536	-2.31426	0	2.46097e-06	-4.71134	1	5.54705e-07	-5.00635	1	1.99206e-05	-4.26578	1	3.76351e-06	-4.62403	1
triprolidine hydrochloride	53	-4.15806	4	0.0962203	-1.66346	0	0.000125683	-3.83477	1	1.69904e-08	-5.64015	1	0.000189363	-3.7328	1	3.23647e-09	-5.91913	1
levocabastine	32	4.1569	4	2.95828e-06	4.6737	1	7.84855e-05	3.94898	1	4.18133e-08	5.48302	1	0.041079	2.04273	0	3.55084e-06	4.63608	1
ibuprofen	94	-4.03254	4	2.97015e-06	-4.67287	1	5.277e-07	-5.01596	1	1.22994e-05	-4.37221	1	0.366949	-0.902204	0	1.99878e-07	-5.19945	1
S1035	65	-3.97134	4	0.000121056	-3.84398	1	2.8074e-06	-4.68443	1	0.0135336	-2.46941	0	1.28259e-06	-4.84243	1	5.9079e-05	-4.01646	1
carprofen	74	3.85494	4	0.000632768	3.41717	1	1.80674e-07	5.2182	1	0.00026963	3.64286	1	0.00241887	3.03331	0	7.39547e-05	3.96319	1
rosiglitazone hydrochloride	11	3.79097	4	4.05287e-06	4.60865	1	4.56314e-05	4.07694	1	2.74936e-07	5.13986	1	0.2118	1.24863	0	0.000104139	3.88074	1
verapamil hcl	23	3.64554	4	1.2317e-05	4.3719	1	1.51237e-05	4.32688	1	1.90302e-06	4.76346	1	0.353192	0.928416	0	0.000124514	3.83706	1
penicillin g potassium	43	3.62021	4	0.000486638	3.48801	1	0.000367629	3.56229	1	0.000631547	3.41769	1	0.0292401	2.18023	0	4.95827e-08	5.4528	1
s(-)-timolol	44	-3.54311	4	0.0184853	-2.35575	0	0.000359029	-3.5685	1	0.000697789	-3.39045	1	0.000205336	-3.71236	1	2.75237e-06	-4.68848	1
quinacrine	108	-3.53962	4	0.000372129	-3.5591	1	0.00955238	-2.59163	0	4.73057e-05	-4.06855	1	0.000136901	-3.8137	1	0.000247232	-3.66511	1
butalbital	12	3.50508	4	0.126986	1.5261	0	0.000144036	3.80113	1	6.54434e-05	3.99227	1	7.3742e-06	4.48259	1	0.000196622	3.72332	1
reserpine	61	-3.47718	4	0.0200775	-2.3249	0	0.000104306	-3.88035	1	0.000297887	-3.61713	1	0.000467737	-3.49858	1	4.80436e-05	-4.06495	1
acepromazine	37	3.44034	4	0.00039723	3.54192	1	0.337738	0.958644	0	5.25208e-05	4.04412	1	5.37662e-07	5.01236	1	0.000267749	3.64466	1
S4002	63	3.41399	4	0.00046317	3.5012	1	0.000412123	3.5322	1	9.92982e-05	3.8923	1	0.173821	1.36003	0	1.71655e-06	4.78422	1
anastrozole	60	3.28988	4	6.16948e-05	4.00623	1	0.245418	1.16155	0	8.80968e-06	4.4445	1	0.000552048	3.45414	1	0.000717008	3.38299	1
docetaxel	11	3.21579	4	0.000432171	3.51962	1	0.554428	0.591138	0	9.42047e-05	3.90505	1	0.000626524	3.41986	1	3.42951e-06	4.64326	1
dexbrompheniramine	37	-3.11494	4	0.00025207	-3.66015	1	0.000714406	-3.38399	1	6.67778e-05	-3.98748	1	0.658347	-0.442196	0	4.11604e-05	-4.10087	1
cladribine	56	-4.37569	3	0.000829897	-3.34263	0	3.45535e-10	-6.27683	1	9.22477e-07	-4.90749	1	2.40879e-05	-4.22318	1	0.00175796	-3.12834	0
hyoscyamine	37	4.36763	3	0.000507067	3.47699	1	0.0109231	2.54515	0	4.27117e-08	5.47926	1	0.00120832	3.23691	0	1.24886e-12	7.09986	1
clofarabine	69	-4.35633	3	0.00126916	-3.22286	0	2.2382e-10	-6.34404	1	5.89871e-06	-4.52999	1	1.22508e-06	-4.85154	1	0.0046081	-2.83322	0
exemestane	37	-4.34414	3	0.00338732	-2.93021	0	2.22145e-06	-4.73216	1	1.4284e-08	-5.66995	1	0.00229822	-3.04872	0	9.31261e-08	-5.33965	1
norethisterone	37	4.28376	3	7.2054e-06	4.48753	1	0.00203755	3.0847	0	1.66415e-10	6.38951	1	0.00248089	3.02566	0	9.36313e-06	4.43138	1
trihexyphenidyl-d,l hydrochloride	12	4.1314	3	2.3181e-06	4.72351	1	0.00310682	2.95697	0	0.000890454	3.32303	0	0.000165332	3.76683	1	3.94077e-09	5.88666	1
pramipexole hcl	37	-4.09433	3	2.47596e-06	-4.7101	1	0.0242633	-2.25293	0	4.20898e-08	-5.48185	1	0.0339802	-2.12031	0	3.49492e-09	-5.90648	1
ropinirole	77	4.05502	3	2.23367e-05	4.24015	1	0.00288524	2.97971	0	4.29575e-06	4.59654	1	0.0170601	2.38541	0	1.25329e-09	6.07327	1
crizotinib	122	-4.05062	3	0.00112776	-3.25655	0	1.53012e-07	-5.2489	1	0.00360727	-2.91061	0	1.12908e-05	-4.39085	1	8.74104e-06	-4.44618	1
ampicillin trihydrate	10	4.05059	3	1.9815e-07	5.20106	1	3.36196e-05	4.14745	1	0.00681917	2.70555	0	0.0118749	2.51584	0	1.32331e-08	5.68303	1
dasatinib;bms-354825, sprycel, bms354825	180	-4.05058	3	8.09773e-06	-4.46258	1	6.0403e-08	-5.4176	1	0.00469756	-2.82707	0	0.00147632	-3.1793	0	1.26358e-05	-4.36632	1
H-5832	63	4.03113	3	1.43703e-05	4.33813	1	0.00481423	2.81921	0	5.53325e-07	5.00683	1	0.085151	1.72155	0	3.61214e-10	6.26993	1
nitazoxanide	37	-4.00391	3	1.3573e-05	-4.35066	1	0.00145676	-3.18316	0	0.000103722	-3.88172	1	0.00104519	-3.27807	0	1.00434e-07	-5.32594	1
cyclobenzaprine hydrochloride	12	-3.9864	3	3.77426e-05	-4.12088	1	0.00665193	-2.71378	0	1.94017e-06	-4.75956	1	0.0328463	-2.13396	0	5.51157e-10	-6.2038	1
fenofibrate	75	3.97254	3	0.00955508	2.59153	0	0.000120364	3.84538	1	6.96451e-08	5.39208	1	0.000783496	3.35856	0	2.93733e-06	4.67515	1
mexiletine	36	3.94117	3	0.0060967	2.74253	0	0.000349295	3.5757	1	4.82366e-05	4.06401	1	0.00113795	3.25399	0	1.28224e-09	6.06961	1
S1189	63	-3.91155	3	0.00175184	-3.12937	0	1.00708e-08	-5.72953	1	0.000121542	-3.843	1	3.59288e-05	-4.13221	1	0.00645656	-2.72365	0
dorzolamide hydrochloride	11	3.90282	3	1.04289e-05	4.40808	1	0.00123192	3.23138	0	9.8488e-06	4.42047	1	0.0694459	1.81551	0	1.71364e-08	5.63867	1
mexiletine hydrochloride	46	-3.89742	3	3.27842e-06	-4.65256	1	0.0014639	-3.18175	0	0.210786	-1.25141	0	1.94406e-05	-4.27122	1	8.77955e-10	-6.13015	1
ketoprofen	71	3.89657	3	0.0113351	2.5322	0	0.000198288	3.72119	1	1.88854e-08	5.62191	1	0.0160741	2.40723	0	1.98934e-07	5.20033	1
gatifloxacin	50	3.81038	3	2.67873e-06	4.69403	1	0.0114566	2.52845	0	7.6322e-07	4.94454	1	0.0156696	2.41652	0	7.8817e-06	4.46837	1
phensuximide	63	3.78327	3	1.02514e-06	4.88675	1	3.67979e-05	4.12672	1	0.0211625	2.30507	0	0.0846322	1.72442	0	4.26937e-09	5.8734	1
efavirenz	47	-3.77751	3	9.38759e-06	-4.43082	1	1.75602e-05	-4.29385	1	0.00157097	-3.16124	0	0.0273912	-2.2059	0	1.62083e-06	-4.79573	1
meclofenamic-acid	36	3.76525	3	0.00347966	2.92184	0	0.140057	1.47558	0	6.44626e-08	5.40596	1	9.74894e-06	4.42267	1	4.22062e-06	4.60021	1
vindesine	34	3.74203	3	0.00598119	2.74881	0	0.000659445	3.40591	1	4.61924e-07	5.04149	1	0.0189162	2.34718	0	2.38182e-07	5.16676	1
guanfacine	83	3.72398	3	1.78569e-05	4.29013	1	2.73294e-05	4.19465	1	0.00664183	2.71429	0	0.00544886	2.77923	0	3.45731e-06	4.64159	1
buspirone hydrochloride	47	-3.71578	3	0.000215849	-3.69971	1	1.28783e-07	-5.28057	1	2.3843e-05	-4.22548	1	0.00992808	-2.57832	0	0.00519288	-2.79482	0
amfebutamone hcl	37	-3.70329	3	6.42677e-05	-3.99657	1	9.78413e-07	-4.89593	1	0.000836474	-3.34043	0	0.470791	-0.721193	0	2.66213e-08	-5.56232	1
mitoxantrone	334	-3.68527	3	5.34449e-05	-4.04003	1	1.18713e-07	-5.29547	1	0.00689377	-2.70193	0	0.00448814	-2.84165	0	0.000389247	-3.54727	1
diosmin	12	-3.68311	3	0.0605822	-1.87653	0	9.65435e-06	-4.42477	1	1.84218e-05	-4.28321	1	0.00112221	-3.25795	0	4.8062e-06	-4.57307	1
chloroxine	95	-3.67166	3	0.000184751	-3.739	1	5.32507e-07	-5.01421	1	0.00799602	-2.65224	0	1.13221e-06	-4.86715	1	0.0370044	-2.08572	0
13-cis retinoic acid	22	3.66819	3	2.85823e-07	5.13256	1	0.00328356	2.93986	0	0.00110022	3.26356	0	0.000340022	3.58273	1	0.000621065	3.42224	1
acetylcysteine	10	3.66679	3	1.22703e-07	5.28942	1	1.88729e-05	4.27782	1	0.0295389	2.17622	0	0.0223802	2.28385	0	1.65751e-05	4.30664	1
hy-50878	65	-3.62522	3	0.0040851	-2.87151	0	8.71804e-07	-4.91857	1	0.00142583	-3.18937	0	0.000490336	-3.48598	1	0.000251552	-3.66067	1
adenosine 5'-monophosphate monohydrate	10	3.60951	3	0.000384069	3.5508	1	1.46334e-07	5.25711	1	0.00311812	2.95585	0	0.158473	1.41023	0	1.09602e-06	4.87356	1
bumetanide	160	3.5893	3	4.02053e-05	4.1063	1	0.00738667	2.67889	0	6.40589e-05	3.99734	1	0.265904	1.11254	0	1.4355e-09	6.05145	1
orphenadrine	37	3.58449	3	1.9621e-05	4.26916	1	0.0107174	2.55178	0	0.000526202	3.46705	1	0.190978	1.30769	0	2.50385e-10	6.32675	1
cpt 11	29	-3.55843	3	0.000145415	-3.79877	1	1.98659e-05	-4.26639	1	0.000967864	-3.29971	0	0.00330853	-2.93752	0	0.00048343	-3.48977	1
glimepiride	65	3.55754	3	0.000380252	3.55342	1	0.00309829	2.95781	0	1.13508e-06	4.86665	1	0.521472	0.641078	0	7.9868e-09	5.76874	1
sumatriptan succinate	12	3.55488	3	0.00761744	2.66857	0	1.27755e-06	4.84321	1	4.64356e-05	4.07288	1	0.000359723	3.56799	1	0.00874835	2.62173	0
retinoic acid, all trans	23	3.5047	3	0.00160842	3.15438	0	7.27155e-06	4.48558	1	2.56171e-05	4.20929	1	0.0954591	1.66728	0	6.14959e-05	4.007	1
amcinonide	42	-3.50131	3	0.026199	-2.22325	0	0.0621211	-1.86543	0	1.87381e-05	-4.27942	1	2.12415e-08	-5.60157	1	0.000404921	-3.53686	1
perhexiline	108	-3.4451	3	0.00607245	-2.74384	0	0.000126108	-3.83394	1	5.88442e-05	-4.0174	1	7.6391e-05	-3.95545	1	0.00747549	-2.67488	0
perindopril	36	3.43789	3	0.000318932	3.59942	1	2.92763e-06	4.67583	1	0.0218794	2.29245	0	0.11646	1.56981	0	4.37372e-07	5.05193	1
alpha-linolenic-acid	67	3.40113	3	0.000157121	3.77954	1	0.00679971	2.7065	0	0.000362402	3.56605	1	0.131247	1.5092	0	5.19933e-08	5.44436	1
iobenguane	37	3.39855	3	1.32094e-05	4.35661	1	7.5083e-06	4.47875	1	0.033562	2.12529	0	0.615191	0.502678	0	3.21325e-08	5.5294	1
meloxicam sodium	46	3.39612	3	0.000102533	3.88452	1	0.000387944	3.54815	1	0.00229876	3.04865	0	0.0823757	1.73706	0	1.91453e-06	4.76224	1
nizatidine	99	3.38735	3	0.0380448	2.07437	0	9.7469e-05	3.89681	1	0.00536558	2.78423	0	5.14518e-06	4.55878	1	0.000291675	3.62258	1
guaifenesin	65	3.38681	3	2.62548e-08	5.56474	1	0.000101621	3.88669	1	0.334251	0.965586	0	0.0302458	2.16686	0	1.36037e-05	4.35016	1
lenalidomide	171	-3.3605	3	0.0055528	-2.77308	0	1.42439e-05	-4.34007	1	0.000408273	-3.53468	1	0.000178287	-3.74795	1	0.0160959	-2.40673	0
phenylbutazone	74	3.30173	3	0.00483636	2.81774	0	0.677444	0.415954	0	7.08689e-06	4.49106	1	0.000191239	3.73032	1	4.33566e-07	5.0536	1
dimenhydrinate	10	-3.23131	3	8.56597e-07	-4.92201	1	0.0268586	-2.21357	0	0.000269448	-3.64303	1	0.000134719	-3.81767	1	0.118694	-1.56028	0
methysergide maleate	33	-3.22943	3	0.00036552	-3.5638	1	0.000104468	-3.87997	1	0.000431191	-3.52022	1	0.00586148	-2.75543	0	0.015193	-2.42775	0
chlorpromazine hydrochloride	19	-3.22359	3	0.000155782	-3.78167	1	0.0815769	-1.74161	0	0.00527491	-2.78975	0	0.000104637	-3.87958	1	8.66119e-05	-3.92533	1
all-trans-retinol	23	3.2129	3	1.00764e-05	4.41553	1	0.154536	1.42369	0	0.000167838	3.76307	1	0.0111138	2.5391	0	8.74127e-05	3.92311	1
proguanil hydrochloride	11	3.20204	3	1.97934e-06	4.75552	1	0.367509	0.901149	0	0.000223166	3.69124	1	9.93325e-05	3.89222	1	0.00560461	2.77006	0
gefitinib;zd1839	135	-3.19891	3	0.000257794	-3.65439	1	5.21732e-06	-4.55585	1	0.0316401	-2.14893	0	0.0290575	-2.18271	0	0.000555109	-3.45265	1
methysergide	38	3.14813	3	0.000371983	3.5592	1	0.00172753	3.13347	0	1.68486e-05	4.30302	1	0.447339	0.759859	0	6.74469e-05	3.98512	1
tramadol	44	3.13581	3	0.000184953	3.73873	1	0.334466	0.965158	0	2.03993e-07	5.19566	1	0.0776512	1.76448	0	5.94382e-05	4.01503	1
dabrafenib	143	-3.08757	3	0.0275215	-2.20404	0	0.000355573	-3.57104	1	0.153227	-1.42822	0	0.000408892	-3.53428	1	2.598e-06	-4.70028	1
bupropion	119	-3.07759	3	4.26891e-05	-4.09242	1	0.148589	-1.44453	0	0.000102148	-3.88543	1	0.0386992	-2.06737	0	9.69106e-05	-3.8982	1
clopidogrel	41	3.06047	3	0.000259509	3.65269	1	0.0328866	2.13347	0	1.86904e-05	4.27999	1	0.250681	1.1487	0	4.36013e-05	4.08752	1
phentolamine	36	3.04972	3	0.486144	0.696456	0	0.000252956	3.65925	1	3.87501e-05	4.11481	1	0.000259936	3.65227	1	0.00177307	3.12583	0
albendazole	162	3.04464	3	0.000112622	3.86165	1	0.000311471	3.60557	1	0.000662868	3.40449	1	0.177379	1.34887	0	0.00267683	3.0026	0
s1005	62	2.92713	3	0.00196007	3.09622	0	0.000629359	3.41864	1	0.000103327	3.88264	1	0.787018	-0.270185	0	6.5343e-06	4.50832	1
3,5-diamino-n-carbamimidoyl-6-chloropyrazine-2-carboxamide kaj-25	57	-2.92522	3	0.000247907	-3.66441	1	0.000307986	-3.60849	1	0.0632138	-1.85768	0	0.549818	-0.598032	0	9.70729e-07	-4.89748	1
dextromethorphan hydrobromide	46	-2.92206	3	0.000330147	-3.59042	1	0.0646589	-1.84761	0	0.000739153	-3.37463	1	0.113216	-1.5839	0	2.51187e-05	-4.21373	1
diclofenac	39	2.9077	3	0.083564	1.73037	0	0.710885	-0.370668	0	1.22207e-05	4.37361	1	0.000197358	3.72237	1	3.71854e-07	5.08283	1
aztreonam	10	2.76195	3	4.50098e-05	4.08013	1	0.000425695	3.52362	1	0.243539	1.16619	0	0.139763	1.47667	0	0.00036642	3.56316	1
valproic acid	271	2.69286	3	9.97931e-05	3.89109	1	0.507247	0.663131	0	0.00024779	3.66453	1	0.0667611	1.83328	0	0.000644226	3.41228	1
