# Supplementary material for: An integrated meta-analysis approach to identifying medications with potential to alter breast cancer risk through connectivity mapping
Source: BMC Bioinformatics. 2017 Dec 21;18:581. doi: 10.1186/s12859-017-1989-x (PMC5740937; doi:10.1186/s12859-017-1989-x)
Supplement: Supplementary file 10 — Tumor vs Adjacent 4 gene signatures. The 4 non-joint 41-gene signatures are included, each consisting of genes equally distanced in the rankings of the 164 significant genes from Tumor vs Adjacent differential expression analysis. (XLSX 21 kb) [file 12859_2017_1989_MOESM10_ESM.xlsx]

## Sheet: TA-DEGs-sub1
Probeid	sumFC	abs_FC	rank_FC	p_mean	rank_P	rank_FC_P
203435_s_at	-3.82067	3.82067	162	5.22e-22	2	164
209613_s_at	-3.1491	3.1491	150	3.66e-10	123	273
214063_s_at	-3.02547	3.02547	146	1.59e-14	68	214
202036_s_at	-2.97534	2.97534	143	1.06e-10	113	256
201497_x_at	-2.92413	2.92413	141	1.14e-16	47	188
204719_at	-2.92336	2.92336	140	1.32e-17	36	176
213706_at	-2.91813	2.91813	138	3.53e-08	145	283
203980_at	-2.86814	2.86814	136	1.16e-08	141	277
220276_at	-2.67534	2.67534	126	1.43e-11	103	229
216918_s_at	-2.65284	2.65284	124	8.54e-12	99	223
204455_at	-2.59055	2.59055	117	9.1e-12	100	217
216331_at	-2.51674	2.51674	110	1.43e-12	90	200
212730_at	-2.51445	2.51445	108	2.24e-15	59	167
203951_at	-2.51255	2.51255	106	4.71e-17	40	146
208383_s_at	-2.47916	2.47916	102	1.27e-07	147	249
203766_s_at	-2.43649	2.43649	94	1.87e-19	17	111
43427_at	-2.43557	2.43557	93	2.58e-18	30	123
209774_x_at	-2.41596	2.41596	85	4.72e-12	96	181
209555_s_at	-2.35168	2.35168	75	1.69e-09	132	207
211737_x_at	-2.3332	2.3332	74	2.25e-10	120	194
203065_s_at	-2.27941	2.27941	63	1.73e-20	11	74
210299_s_at	-2.23189	2.23189	56	6.46e-13	87	143
204754_at	-2.20719	2.20719	49	5.61e-16	50	99
215695_s_at	-2.13345	2.13345	38	1.5e-10	116	154
220026_at	-2.1025	2.1025	27	1.65e-08	143	170
209894_at	-2.06043	2.06043	14	9.79e-16	54	68
201983_s_at	-2.05736	2.05736	13	1.46e-12	91	104
208335_s_at	-2.02439	2.02439	6	5.86e-06	156	162
209842_at	-2.00981	2.00981	2	0.00098546	163	165
202705_at	2.01191	2.01191	3	5.98e-17	42	45
218009_s_at	2.01749	2.01749	5	3.19e-18	31	36
220651_s_at	2.10661	2.10661	28	4.71e-10	124	152
204162_at	2.17372	2.17372	47	1.77e-13	84	131
218585_s_at	2.21753	2.21753	50	8.88e-21	8	58
212464_s_at	2.30585	2.30585	68	4.6e-19	22	90
207165_at	2.41608	2.41608	86	5.86e-18	33	119
218755_at	2.46617	2.46617	99	7.73e-20	15	114
204641_at	2.58236	2.58236	115	4.35e-19	21	136
201292_at	2.60616	2.60616	119	1.53e-17	37	156
205959_at	2.61458	2.61458	121	1.45e-09	131	252
201291_s_at	3.17136	3.17136	151	1.21e-20	9	160

## Sheet: sub-sig2
Probeid	sumFC	abs_FC	rank_FC	p_mean	rank_P	rank_FC_P
219140_s_at	-3.47144	3.47144	158	2.27e-12	92	250
214456_x_at	-3.4023	3.4023	157	4.11e-15	64	221
209686_at	-3.30898	3.30898	155	5.63e-12	97	252
205913_at	-3.18056	3.18056	153	1.97e-09	134	287
203400_s_at	-2.95659	2.95659	142	8.29e-15	67	209
209612_s_at	-2.858	2.858	135	3.65e-09	139	274
205382_s_at	-2.79715	2.79715	133	2.13e-14	70	203
221795_at	-2.75943	2.75943	131	4.25e-15	65	196
204997_at	-2.71067	2.71067	128	3.58e-07	150	278
218087_s_at	-2.62064	2.62064	122	9.36e-19	25	147
206243_at	-2.61234	2.61234	120	2.79e-09	137	257
209699_x_at	-2.59089	2.59089	118	2.85e-11	108	226
210432_s_at	-2.48355	2.48355	103	9.19e-11	112	215
209291_at	-2.42231	2.42231	90	7.11e-14	76	166
216333_x_at	-2.4164	2.4164	87	4.13e-14	75	162
204422_s_at	-2.40642	2.40642	84	1.17e-15	55	139
204388_s_at	-2.38563	2.38563	81	1.04e-13	83	164
206201_s_at	-2.36949	2.36949	80	1.12e-11	102	182
206742_at	-2.36152	2.36152	78	9.56e-16	53	131
206825_at	-2.3205	2.3205	72	2.93e-16	49	121
49452_at	-2.29793	2.29793	66	2.11e-18	28	94
203687_at	-2.17008	2.17008	44	4.43e-11	110	154
209905_at	-2.13654	2.13654	39	1.65e-07	149	188
212097_at	-2.12796	2.12796	37	8.63e-18	34	71
211726_s_at	-2.12609	2.12609	36	9.41e-17	44	80
204753_s_at	-2.1233	2.1233	34	2.27e-10	121	155
203549_s_at	-2.11795	2.11795	32	4.46e-09	140	172
203324_s_at	-2.10167	2.10167	26	1.17e-17	35	61
209074_s_at	-2.07861	2.07861	19	3.59e-09	138	157
210298_x_at	-2.0755	2.0755	18	6.31e-10	126	144
221854_at	-2.04722	2.04722	12	0.00292833	164	176
219737_s_at	-2.00172	2.00172	1	1.07e-10	114	115
218663_at	2.0951	2.0951	22	9.55e-14	82	104
204170_s_at	2.09533	2.09533	23	6.58e-20	14	37
202311_s_at	2.09542	2.09542	24	7.93e-13	89	113
202503_s_at	2.17343	2.17343	46	7.92e-21	7	53
203876_s_at	2.22919	2.22919	54	2.3e-11	106	160
211719_x_at	2.40395	2.40395	83	9.8e-20	16	99
218542_at	2.56757	2.56757	113	2.08e-20	12	125
205713_s_at	2.9147	2.9147	137	2.9e-12	94	231
217428_s_at	3.86709	3.86709	163	1.72e-21	4	167

## Sheet: sub-sig3
Probeid	sumFC	abs_FC	rank_FC	p_mean	rank_P	rank_FC_P
204712_at	-3.17604	3.17604	152	1.21e-09	128	280
221796_at	-3.06545	3.06545	148	2.62e-15	61	209
202768_at	-2.99754	2.99754	145	2.49e-11	107	252
209351_at	-2.98904	2.98904	144	1.38e-07	148	292
217546_at	-2.67557	2.67557	127	3.27e-12	95	222
203434_s_at	-2.56797	2.56797	114	2.91e-15	63	177
201820_at	-2.54976	2.54976	111	1.07e-06	152	263
207961_x_at	-2.51452	2.51452	109	9.48e-17	45	154
209292_at	-2.51344	2.51344	107	2.1e-15	56	163
206093_x_at	-2.48696	2.48696	104	2.46e-15	60	164
203296_s_at	-2.47252	2.47252	101	5.5e-13	86	187
202350_s_at	-2.44919	2.44919	97	9.39e-19	26	123
207175_at	-2.44115	2.44115	96	6.56e-06	157	253
220065_at	-2.42766	2.42766	92	1.53e-08	142	234
204591_at	-2.42308	2.42308	91	7.63e-14	77	168
213661_at	-2.39465	2.39465	82	1.06e-16	46	128
203881_s_at	-2.35253	2.35253	76	3.66e-19	19	95
209283_at	-2.29891	2.29891	67	3.88e-14	73	140
213456_at	-2.28898	2.28898	64	0.000983119	162	226
219935_at	-2.25262	2.25262	60	4.98e-22	1	61
204755_x_at	-2.24135	2.24135	57	1.01e-11	101	158
205824_at	-2.23116	2.23116	55	2.67e-15	62	117
204151_x_at	-2.1251	2.1251	35	6.29e-10	125	160
208350_at	-2.11188	2.11188	30	4.79e-05	159	189
205051_s_at	-2.10724	2.10724	29	2.04e-10	119	148
219059_s_at	-2.09296	2.09296	21	1.26e-06	153	174
213924_at	-2.07969	2.07969	20	8.84e-14	80	100
218736_s_at	-2.04372	2.04372	11	1.67e-18	27	38
218717_s_at	-2.04166	2.04166	10	2.07e-09	135	145
208399_s_at	-2.04033	2.04033	9	4.4e-08	146	155
204709_s_at	2.07103	2.07103	17	6.97e-13	88	105
209773_s_at	2.09708	2.09708	25	1.6e-16	48	73
210495_x_at	2.11285	2.11285	31	5.4e-19	23	54
209642_at	2.14127	2.14127	40	4.92e-17	41	81
213909_at	2.14828	2.14828	42	2.25e-14	71	113
211122_s_at	2.25982	2.25982	61	2.26e-06	155	216
202095_s_at	2.43769	2.43769	95	3.15e-14	72	167
203878_s_at	2.55385	2.55385	112	3.73e-19	20	132
204351_at	3.5649	3.5649	160	1.26e-10	115	275
204320_at	3.705	3.705	161	8.71e-17	43	204
37892_at	4.07679	4.07679	164	4.79e-18	32	196

## Sheet: sub-sig4
Probeid	sumFC	abs_FC	rank_FC	p_mean	rank_P	rank_FC_P
203323_at	-2.14452	2.14452	41	5.23228e-22	3	44
216442_x_at	2.12076	2.12076	33	7.37286e-19	24	57
210052_s_at	2.0695	2.0695	16	6.08684e-16	51	67
213844_at	-2.03081	2.03081	7	6.02151e-15	66	73
218726_at	2.03968	2.03968	8	7.99583e-14	79	87
219064_at	-2.41728	2.41728	88	1.24153e-20	10	98
221928_at	-2.32459	2.32459	73	2.31185e-18	29	102
203213_at	2.3146	2.3146	71	1.74781e-17	38	109
204731_at	-2.27223	2.27223	62	8.59204e-16	52	114
219978_s_at	2.24647	2.24647	59	2.17775e-15	58	117
204825_at	2.50002	2.50002	105	2.30465e-19	18	123
209821_at	-2.17013	2.17013	45	2.65044e-13	85	130
206030_at	-2.22554	2.22554	53	9.43794e-14	81	134
201890_at	2.74756	2.74756	129	2.32723e-20	13	142
202580_x_at	2.36151	2.36151	77	1.78198e-14	69	146
222351_at	-2.06503	2.06503	15	1.73704e-09	133	148
208510_s_at	-2.16404	2.16404	43	6.68361e-11	111	154
212741_at	-2.58852	2.58852	116	2.23844e-17	39	155
219918_s_at	3.28328	3.28328	154	3.37121e-21	5	159
205941_s_at	3.39485	3.39485	156	4.35143e-21	6	162
213451_x_at	-2.42024	2.42024	89	3.94793e-14	74	163
207144_s_at	-2.0153	2.0153	4	5.51677e-05	160	164
209160_at	-2.24297	2.24297	58	3.84313e-11	109	167
209614_at	-2.22151	2.22151	51	1.54879e-10	117	168
206488_s_at	-2.19909	2.19909	48	9.31682e-10	127	175
209616_s_at	-2.36561	2.36561	79	7.81286e-12	98	177
210511_s_at	2.75925	2.75925	130	2.15187e-15	57	187
211653_x_at	-2.46207	2.46207	98	2.53822e-12	93	191
209763_at	-2.3141	2.3141	70	1.34201e-09	130	200
202035_s_at	-2.47008	2.47008	100	2.0692e-11	105	205
209116_x_at	-2.22471	2.22471	52	0.000167864	161	213
219295_s_at	-2.29234	2.29234	65	6.32064e-07	151	216
202965_s_at	-2.3104	2.3104	69	1.87265e-06	154	223
208607_s_at	-3.14838	3.14838	149	7.74269e-14	78	227
202037_s_at	-2.79321	2.79321	132	1.8618e-11	104	236
203548_s_at	-2.85653	2.85653	134	1.78372e-10	118	252
204636_at	-2.66976	2.66976	125	1.21348e-09	129	254
208502_s_at	2.64194	2.64194	123	2.22398e-08	144	267
205478_at	-2.92097	2.92097	139	2.36672e-09	136	275
207092_at	-3.47182	3.47182	159	3.4613e-10	122	281
204475_at	3.03062	3.03062	147	2.45233e-05	158	305
