# Supplementary material for: An integrated meta-analysis approach to identifying medications with potential to alter breast cancer risk through connectivity mapping
Source: BMC Bioinformatics. 2017 Dec 21;18:581. doi: 10.1186/s12859-017-1989-x (PMC5740937; doi:10.1186/s12859-017-1989-x)
Supplement: Supplementary file 11 — Significant drugs for Tumor vs Adjacent 4 gene signatures. The list of candidate drugs from connectivity mapping analysis using the 4 Tumor-vs-Adjacent gene signatures. List drugs are significant in at least three out of four input gene signatures. (XLSX 19 kb) [file 12859_2017_1989_MOESM11_ESM.xlsx]

## Sheet: TA-DEGs-4sigs-39drugs
		Combined results of the significant drugs returned from sscMap using the 4 Tumor-vs-Adjacent gene signatures. Listed drugs are significant for at least 3 signatures.
						Gene signature 1 results			Gene signature 2 results			Gene signature 3 results			Gene signature 4 results
refsetname	Original Compound name	Compound	Replicates	mean z	SigCount	$p_1$	$z_1$	$s_1$	$p_2$	$z_2$	$s_2$	$p_3$	$z_3$	$s_3$	$p_4$	$z_4$	$s_4$
BRD-A07765530__(+_-)-epinephrine		menadione	364	-5.06365	4	2.59562e-18	-8.72785	1	2.81929e-08	-5.5523	1	2.63569e-06	-4.69734	1	2.28677e-10	-6.34073	1
BRD-A19633847__perhexiline		sulfafurazole	34	4.82529	4	3.9687e-09	5.88549	1	2.22895e-10	6.34468	1	5.37607e-08	5.4384	1	1.06166e-10	6.4579	1
BRD-A21858158__PRAZIQUANTEL		Methotrexate	10	-4.37223	4	5.71838e-18	-8.63804	1	0.000169315	-3.76088	1	1.72386e-06	-4.78336	1	2.88486e-06	-4.67885	1
BRD-A32161980__H-5832		Amethopterin	36	-4.29957	4	1.40891e-21	-9.54142	1	2.19661e-05	-4.24391	1	0.000334832	-3.58674	1	3.69463e-05	-4.12579	1
BRD-A45889380__quinacrine		Auranofin	3	-4.27732	4	2.32741e-07	-5.17108	1	5.72736e-10	-6.19776	1	1.89748e-08	-5.6211	1	1.0994e-05	-4.39664	1
BRD-A60571864__BUDESONIDE		milnacipran	37	-4.27512	4	1.23214e-11	-6.77639	1	3.8024e-11	-6.61158	1	1.18539e-05	-4.38026	1	0.000309301	-3.60738	1
BRD-A64092382__MEXILETINE HYDROCHLORIDE		9-cis Retinoic acid	22	4.21558	4	3.28167e-10	6.28485	1	4.28295e-07	5.05593	1	2.1234e-07	5.1882	1	5.39159e-06	4.54894	1
BRD-A74980173__gatifloxacin		Metaraminol bitartrate	10	-4.10822	4	8.01517e-08	-5.36679	1	1.14075e-08	-5.70835	1	3.37199e-06	-4.64675	1	1.44143e-06	-4.81919	1
BRD-A84174393__meloxicam		meloxicam	82	4.06523	4	2.84186e-06	4.68193	1	6.5031e-08	5.40439	1	8.97695e-09	5.74901	1	7.09433e-06	4.49084	1
BRD-K01663662__diphenidol		DIHOMO-GAMMA-LINOLENIC ACID	52	4.02641	4	5.91543e-12	6.88167	1	7.39968e-08	5.38119	1	0.00021935	3.69562	1	2.99869e-05	4.17357	1
BRD-K02227374__milnacipran		Acitretin	22	3.50568	4	1.03523e-05	4.40968	1	6.98853e-07	4.96168	1	0.000731762	3.37739	1	1.7559e-06	4.77966	1
BRD-K02275692__Cefotiam hydrochloride		BUDESONIDE	85	-4.7466	3	9.24454e-12	-6.8178	1	4.47736e-10	-6.23641	1	0.00518642	-2.79522	0	3.18199e-15	-7.88355	1
BRD-K03406345__azacitidine		S1252	63	-3.95881	3	7.71156e-15	-7.77223	1	1.8426e-07	-5.21455	1	0.0253605	-2.23587	0	4.84498e-06	-4.57139	1
BRD-K06388322__pramipexole hcl		sulfacetamide	90	3.84619	3	1.28152e-09	6.0697	1	6.16165e-10	6.18624	1	0.00433403	2.85277	0	3.75158e-05	4.12227	1
BRD-K06902185__minoxidil		cytarabine	48	-3.74261	3	8.58814e-18	-8.59145	1	0.00044591	-3.51131	1	0.0074139	-2.67766	0	8.4021e-05	-3.93263	1
BRD-K08206212__S1252		FLUVASTATIN	107	-3.56291	3	2.56296e-09	-5.95739	1	1.32257e-05	-4.35634	1	0.00409425	-2.87081	0	3.6568e-06	-4.62999	1
BRD-K08806317__s(-)-timolol		Dimenhydrinate	10	-3.5248	3	2.56106e-07	-5.15318	1	4.12026e-06	-4.60522	1	1.19867e-07	-5.2937	1	0.0101135	-2.57192	0
BRD-K11742128__TRIPROLIDINE HYDROCHLORIDE		TRIPROLIDINE HYDROCHLORIDE	53	-3.48331	3	3.71297e-05	-4.12465	1	6.35279e-09	-5.8072	1	0.00591444	-2.75249	0	2.221e-06	-4.7322	1
BRD-K15933101__ROPINIROLE		S1025	65	-3.4341	3	3.64714e-09	-5.89945	1	5.82384e-05	-4.01984	1	0.0111771	-2.53711	0	2.42781e-06	-4.7141	1
BRD-K20152659__DIHOMO-GAMMA-LINOLENIC ACID		minoxidil	88	3.42473	3	1.16419e-05	4.38419	1	3.40504e-07	5.09953	1	0.00657298	2.71774	0	8.55808e-07	4.92219	1
BRD-K21520694__sulfacetamide		diphenidol	37	3.29814	3	2.41168e-05	4.22291	1	4.05813e-06	4.60838	1	9.35936e-07	4.90465	1	0.00587337	2.75477	0
BRD-K33106058__cytarabine		quinacrine	108	-3.28605	3	4.41295e-06	-4.59092	1	0.000148515	-3.79354	1	0.0188242	-2.34899	0	1.22066e-08	-5.69682	1
BRD-K33453211__levocabastine		H-5832	63	3.24023	3	0.000857488	3.33354	0	2.66845e-07	5.14547	1	3.79804e-05	4.11943	1	0.000314944	3.60269	1
BRD-K35483542__9-cis Retinoic acid		azacitidine	12	-3.22884	3	2.52476e-05	-4.21258	1	5.89716e-10	-6.19316	1	4.87987e-05	-4.06131	1	0.0935099	-1.67717	0
BRD-K37798499__etoposide		etoposide	35	-3.22638	3	1.29918e-12	-7.0944	1	0.0831551	-1.73267	0	0.000240442	-3.67223	1	0.000280578	-3.6326	1
BRD-K45995181__Auranofin		(+-)-epinephrine	45	-3.21398	3	2.84123e-08	-5.55095	1	8.56672e-05	-3.92797	1	0.0071358	-2.69044	0	9.59739e-05	-3.90055	1
BRD-K50398167__Meclofenamic acid sodium salt monohydrate		gatifloxacin	50	3.1725	3	4.47662e-05	4.0814	1	1.69345e-07	5.23018	1	0.000170756	3.75876	1	0.00523562	2.79217	0
BRD-K50859149__sulfafurazole		levocabastine	32	3.15836	3	1.6673e-05	4.30534	1	4.48162e-06	4.5877	1	3.31493e-05	4.15068	1	0.00599485	2.74806	0
BRD-K59456551__l-glutamic acid, n-[4-[[(2,4-diamino-6-pteridinyl)methyl]methylamino]benzoyl]- [cas]	l-glutamic acid, n-[4-[[(2,4-diamino-6-pteridinyl)methyl]methylamino]benzoyl]- [cas]	HY-50895	67	-3.14658	3	1.67525e-10	-6.3885	1	6.27682e-05	-4.00215	1	0.0788196	-1.75758	0	0.000337516	-3.58466	1
BRD-K59456551__Methotrexate		PRAZIQUANTEL	91	3.13856	3	0.0431429	2.02232	0	0.000126095	3.83396	1	4.95454e-05	4.05776	1	7.52521e-09	5.77876	1
BRD-K62012036__Acitretin		beclometasone	37	-3.1372	3	0.00027754	-3.63541	1	0.000250768	-3.66147	1	0.0350354	-2.10795	0	3.3601e-10	-6.28118	1
BRD-K64052750__HY-50895		Cefotiam hydrochloride	33	3.1359	3	1.44879e-07	5.25895	1	4.00452e-05	4.10722	1	9.2506e-05	3.90945	1	0.0162216	2.40389	0
BRD-K64052750__S1025		ROPINIROLE	77	3.11183	3	6.33352e-06	4.51494	1	2.95233e-08	5.54424	1	0.0592582	1.88627	0	0.000301885	3.61368	1
BRD-K66296774__FLUVASTATIN		perhexiline	108	-2.87106	3	6.70777e-09	-5.79808	1	6.75704e-05	-3.98468	1	0.344133	-0.946031	0	0.000287302	-3.62649	1
BRD-K78126613__menadione		SERTRALINE HYDROCHLORIDE	46	-2.78809	3	1.87974e-08	-5.62272	1	0.000220144	-3.6947	1	0.384584	-0.869481	0	0.000174348	-3.75355	1
BRD-K82036761__SERTRALINE HYDROCHLORIDE		pramipexole hcl	37	-2.74687	3	0.000107443	-3.87314	1	0.000110621	-3.86603	1	0.1718	-1.36644	0	3.67864e-06	-4.62876	1
BRD-K96253961__Metaraminol bitartrate		s(-)-timolol	44	-2.72538	3	0.00022736	-3.6865	1	0.000135049	-3.81706	1	0.0196069	-2.33379	0	0.000150934	-3.78953	1
BRD-K97810537__beclometasone		MEXILETINE HYDROCHLORIDE	46	-2.6629	3	0.000411297	-3.53273	1	0.000144869	-3.7997	1	0.000337797	-3.58444	1	0.0165018	-2.39762	0
BRD-M98649031__Dimenhydrinate		Meclofenamic acid sodium salt monohydrate	10	2.42061	3	0.000449607	3.50911	1	0.000374512	3.55742	1	0.935614	0.0807842	0	7.20665e-07	4.95571	1
